# Supplementary material for: Heterogeneity of tumor microenvironment is associated with clinical prognosis of non-clear cell renal cell carcinoma: a single-cell genomics study
Source: Cell Death Dis. 2022 Jan 11;13(1):50. doi: 10.1038/s41419-022-04501-9 (PMC8752784; doi:10.1038/s41419-022-04501-9)
Supplement: Supplementary file 2 — Supplementary Table 1 [file 41419_2022_4501_MOESM2_ESM.xlsx]

## Sheet: Detailed
Mixture	Cluster	Gender	AJCC Stage	M	N	T	TNM Stage	Diagnosis Age	OS	OS.time	PFI	PFI.time	CD8_T_cluster3_cells	sarRCC_cells	chrRCC_M_cells	P-value	Correlation	RMSE
TCGA-KO-8410-01	1	Female	STAGE I	M0	N0	T1B	STAGE I	75	0	4169	0	4169	0.0375602	0.00657494	0	0	0.456619	0.93712
TCGA-KL-8343-01	1	Male	STAGE I	M0	N0	T1B	STAGE I	75	0	307	1	268	0.0338975	0.00695469	0	0	0.411085	0.984914
TCGA-KL-8325-01	2	Female	STAGE I	M0	N0	T1B	STAGE I	75	0	3180	0	3180	0.0294708	0.0105477	0	0	0.474065	0.923268
TCGA-B3-3926-01	2	Female	STAGE I	M0	NX	T1	STAGE I	59	0	4622	1	2317	0.0339472	0.0154027	0	0	0.448828	0.943624
TCGA-HE-7128-01	1	Male	STAGE I	MX	NX	T1	STAGE I	NA	0	3745	0	3745	0.0392272	0.0222427	0	0	0.485238	0.913004
TCGA-BQ-5876-01	1	Male	STAGE I	M0	NX	T1A	STAGE I	75	0	2820	0	2820	0.0504378	0.0225041	0	0	0.465981	0.928754
TCGA-B1-A655-01	1	Female	STAGE I	M0	N0	T1A	STAGE I	77	0	4676	0	4676	0.0383897	0.0241063	0	0	0.454462	0.940187
TCGA-KN-8437-01	1	Male	STAGE I	M0	N0	T1B	STAGE I	75	0	3127	0	3127	0.0389366	0.024513	0	0	0.489318	0.908102
TCGA-A4-7996-01	2	Female	STAGE I	MX	NX	T1A	STAGE I	61	0	588	0	588	0.0420343	0.0254496	0	0	0.399004	0.983842
TCGA-KO-8411-01	1	Male	STAGE I	M0	N0	T1B	STAGE I	75	0	1897	0	1897	0.0437364	0.0263307	0	0	0.412494	0.970965
TCGA-KL-8333-01	1	Male	STAGE I	M0	N0	T1B	STAGE I	75	0	3322	0	3322	0.0400034	0.0277244	0	0	0.47685	0.921641
TCGA-KN-8432-01	1	Female	STAGE I	M0	N0	T1B	STAGE I	75	0	108	0	108	0.0505545	0.0278735	0	0	0.481117	0.918432
TCGA-KN-8419-01	2	Male	STAGE I	M0	N0	T1B	STAGE I	75	0	3935	0	3935	0.0491723	0.0286689	0	0	0.437137	0.949469
TCGA-B3-4103-01	1	Male	STAGE I	M0	NX	T1A	STAGE I	56	0	3010	0	3010	0.0505924	0.0291298	0	0	0.484988	0.912101
TCGA-BQ-5884-01	1	Female	STAGE I	M0	NX	T1A	STAGE I	59	0	2650	1	1989	0.0619615	0.0299928	0	0	0.463063	0.929871
TCGA-KM-8477-01	2	Male	STAGE I	M0	N0	T1B	STAGE I	75	0	2633	0	2633	0.0528792	0.0308031	0	0	0.436929	0.952051
TCGA-KM-8440-01	2	Male	STAGE I	M0	N0	T1B	STAGE I	75	0	341	0	341	0.0372462	0.0313217	0	0	0.447568	0.948636
TCGA-KN-8429-01	2	Female	STAGE I	M0	N0	T1B	STAGE I	75	0	3212	0	3212	0.0458798	0.031502	0	0	0.427923	0.960854
TCGA-A4-7997-01	1	Male	STAGE I	M0	NX	T1B	STAGE I	67	0	788	0	788	0.0688158	0.0315316	0	0	0.396575	0.986345
TCGA-BQ-7055-01	1	Male	STAGE I	M0	NX	T1A	STAGE I	73	0	708	0	708	0.0622709	0.0323009	0	0	0.427229	0.961799
TCGA-BQ-5892-01	1	Male	STAGE I	M0	N0	T1B	STAGE I	51	0	2815	0	2815	0.0481862	0.0329677	0	0	0.441569	0.944446
TCGA-UZ-A9Q1-01	2	Female	STAGE I	M0	N0	T1	STAGE I	30	0	3304	0	3304	0.0551018	0.0371048	0	0	0.411016	0.970519
TCGA-KN-8418-01	1	Female	STAGE I	M0	N0	T1B	STAGE I	75	0	1520	0	1520	0.0608026	0.0373895	0	0	0.395607	0.983373
TCGA-KL-8341-01	1	Male	STAGE I	M0	N0	T1B	STAGE I	75	0	3958	0	3958	0.0660006	0.0381412	0	0	0.475039	0.918927
TCGA-BQ-5883-01	2	Female	STAGE I	M0	NX	T1A	STAGE I	79	0	1366	0	1366	0.0511642	0.0391437	0	0	0.395844	0.979591
TCGA-B9-4113-01	1	Male	STAGE I	NA	NX	T1	STAGE I	64	0	2939	0	2939	0.0466951	0.0397395	0	0	0.501539	0.902099
TCGA-KN-8435-01	2	Male	STAGE I	M0	N0	T1B	STAGE I	75	0	2024	0	2024	0.0486384	0.0405136	0	0	0.463797	0.929649
TCGA-DW-7837-01	2	Male	STAGE I	MX	NX	T1B	STAGE I	43	0	2752	0	2752	0.0552871	0.0411482	0	0	0.452878	0.937199
TCGA-DW-7838-01	2	Male	STAGE I	MX	NX	T1B	STAGE I	66	0	2582	0	2582	0.0622006	0.041192	0	0	0.447823	0.943537
TCGA-A4-8517-01	1	Male	STAGE I	MX	NX	T1A	STAGE I	71	0	3498	0	3498	0.0636801	0.0419902	0	0	0.413839	0.967921
TCGA-KN-8436-01	1	Male	STAGE I	M0	N0	T1B	STAGE I	75	0	714	0	714	0.0741693	0.0424225	0	0	0.45698	0.94024
TCGA-KL-8330-01	2	Female	STAGE I	M0	N0	T1B	STAGE I	75	0	2815	0	2815	0.0550223	0.0426342	0	0	0.435775	0.950634
TCGA-SX-A7SO-01	2	Male	STAGE I	M0	NX	T1B	STAGE I	64	0	1364	0	1364	0.0552434	0.0440358	0	0	0.427651	0.958357
TCGA-KL-8335-01	1	Male	STAGE I	M0	N0	T1B	STAGE I	75	0	2248	0	2248	0.0599865	0.0450822	0	0	0.442404	0.948242
TCGA-A4-8518-01	1	Male	STAGE I	MX	NX	T1A	STAGE I	48	0	76	0	76	0.0680771	0.0493114	0	0	0.420679	0.964272
TCGA-KN-8421-01	2	Female	STAGE I	M0	N0	T1B	STAGE I	75	0	1797	0	1797	0.0660399	0.0499499	0	0	0.467921	0.930663
TCGA-KL-8345-01	2	Male	STAGE I	M0	N0	T1B	STAGE I	75	0	3145	0	3145	0.0688346	0.050604	0	0	0.413447	0.968197
TCGA-KO-8417-01	2	Female	STAGE I	M0	N0	T1B	STAGE I	75	0	1553	0	1553	0.0675548	0.0513993	0	0	0.475439	0.924858
TCGA-DZ-6134-01	2	Male	STAGE I	MX	NX	T1A	STAGE I	69	0	3136	0	3136	0.0678012	0.0521646	0	0	0.405892	0.981302
TCGA-KM-8442-01	1	Male	STAGE I	M0	N0	T1B	STAGE I	75	1	754	1	175	0.0710566	0.0526012	0	0	0.399359	0.98146
TCGA-KO-8406-01	3	Female	STAGE I	M0	N0	T1B	STAGE I	75	0	1288	0	1288	0.0623027	0.0581873	0	0	0.488518	0.910264
TCGA-IZ-8196-01	1	Male	STAGE I	MX	NX	T1A	STAGE I	50	0	1437	0	1437	0.0678648	0.0587202	0	0	0.452314	0.943544
TCGA-KN-8423-01	1	Male	STAGE I	M0	N0	T1B	STAGE I	75	0	3056	0	3056	0.0593974	0.0620266	0	0	0.589057	0.831897
TCGA-UN-AAZ9-01	1	Female	STAGE I	MX	N0	T1B	STAGE I	76	0	3179	0	3179	0.0762113	0.0631299	0	0	0.485946	0.914764
TCGA-KN-8425-01	2	Male	STAGE I	M0	N0	T1B	STAGE I	75	0	2674	0	2674	0.048924	0.0640166	0	0	0.430047	0.95328
TCGA-MH-A857-01	2	Male	STAGE I	M0	NX	T1A	STAGE I	63	0	616	0	616	0.0259872	0.0669786	0	0	0.546079	0.877472
TCGA-KL-8337-01	2	Male	STAGE I	M0	N0	T1B	STAGE I	75	0	616	0	616	0.0296727	0.0716438	0	0	0.549284	0.875764
TCGA-KN-8426-01	1	Male	STAGE I	M0	N0	T1B	STAGE I	75	0	1110	0	1110	0.0318533	0.071976	0	0	0.458158	0.947572
TCGA-GL-A9DE-01	1	Male	STAGE I	MX	NX	T1B	STAGE I	74	0	775	0	775	0.0450226	0.0725363	0	0	0.472948	0.923419
TCGA-A4-7584-01	1	Male	STAGE I	MX	NX	T1A	STAGE I	59	0	73	0	73	0.0278108	0.0840173	0	0	0.509929	0.905046
TCGA-UZ-A9PO-01	1	Male	STAGE I	MX	NX	T1A	STAGE I	80	0	547	0	547	0.0327442	0.097369	0	0	0.490155	0.917111
TCGA-KM-8441-01	1	Female	STAGE I	M0	N0	T1B	STAGE I	75	0	1486	0	1486	0.0359201	0.110135	0	0	0.438321	0.965006
TCGA-KL-8329-01	1	Female	STAGE I	M0	N0	T1B	STAGE I	75	0	1457	0	1457	0.0406649	0.112373	0	0	0.492854	0.91913
TCGA-A4-A4ZT-01	2	Female	STAGE I	MX	NX	T1B	STAGE I	71	0	885	0	885	0.0349698	0.117961	0	0	0.555794	0.868609
TCGA-KL-8344-01	2	Male	STAGE I	M0	N0	T1B	STAGE I	75	0	1615	0	1615	0.0546509	0.121003	0	0	0.532619	0.886757
TCGA-SX-A71V-01	2	Male	STAGE I	M0	NX	T1	STAGE I	80	0	361	0	361	0.0634106	0.121692	0	0	0.480278	0.937182
TCGA-P4-A5EB-01	2	Male	STAGE I	MX	NX	T1B	STAGE I	83	0	792	0	792	0.0385628	0.15458	0	0	0.573903	0.848096
TCGA-MH-A55W-01	2	Male	STAGE I	MX	NX	T1B	STAGE I	50	0	3368	0	3368	0.0319429	0.156697	0	0	0.489892	0.927278
TCGA-G7-6790-01	1	Male	STAGE I	MX	NX	T1A	STAGE I	57	0	360	0	360	0.0452776	0.169651	0	0	0.536315	0.887429
TCGA-KL-8334-01	1	Female	STAGE I	M0	N0	T1B	STAGE I	75	0	536	0	536	0.0321901	0.194297	0	0	0.574048	0.85449
TCGA-GL-8500-01	2	Male	STAGE I	MX	NX	T1B	STAGE I	63	0	947	0	947	0.0348268	0.203147	0	0	0.567109	0.858515
TCGA-A4-8630-01	2	Female	STAGE I	MX	NX	T1B	STAGE I	59	0	823	0	823	0.0374993	0.222523	0	0	0.513738	0.907061
TCGA-B9-A8YH-01	1	Male	STAGE I	MX	NX	T1A	STAGE I	52	0	702	0	702	0.0295255	0.26562	0	0	0.507579	0.904673
TCGA-PJ-A5Z8-01	2	Female	STAGE I	M0	NX	T1A	STAGE I	60	0	3152	0	3152	0.0484573	0.136301	0.000385144	0	0.433081	0.976679
TCGA-KL-8340-01	1	Male	STAGE I	M0	N0	T1B	STAGE I	75	0	2400	0	2400	0.0430125	0.14183	0.000717465	0	0.554173	0.872942
TCGA-A4-8515-01	1	Male	STAGE I	MX	NX	T1A	STAGE I	47	0	1194	0	1194	0.0454172	0.103444	0.00074005	0	0.409886	0.998116
TCGA-DZ-6133-01	2	Female	STAGE I	MX	NX	T1A	STAGE I	66	0	684	0	684	0.0201451	0.0440368	0.00160611	0	0.578617	0.846298
TCGA-G7-7502-01	1	Male	STAGE I	MX	NX	T1B	STAGE I	83	0	1665	0	1665	0.0595383	0.0460109	0.00164373	0	0.437902	0.950227
TCGA-2Z-A9JS-01	1	Male	STAGE I	MX	NX	T1A	STAGE I	74	0	890	0	890	0.0701206	0.0588585	0.00203229	0	0.391861	0.988488
TCGA-J7-6720-01	2	Male	STAGE I	M0	N0	T1	STAGE I	42	0	799	0	799	0.0665638	0.0685392	0.00248835	0	0.50548	0.900252
TCGA-KN-8424-01	2	Female	STAGE I	M0	N0	T1B	STAGE I	75	0	414	0	414	0.0528503	0.118813	0.0026275	0	0.529065	0.890409
TCGA-KM-8639-01	1	Male	STAGE I	M0	N0	T1B	STAGE I	75	0	2173	0	2173	0.0476548	0.13235	0.0027866	0	0.528075	0.894251
TCGA-BQ-7046-01	1	Male	STAGE I	M0	NX	T1A	STAGE I	61	0	376	0	376	0.041266	0.1462	0.00297243	0	0.508479	0.908368
TCGA-DW-7842-01	1	Male	STAGE I	MX	NX	T1A	STAGE I	52	0	373	0	373	0.0458845	0.111303	0.00379979	0	0.527228	0.889925
TCGA-Y8-A8S0-01	1	Male	STAGE I	M0	N0	T1	STAGE I	30	0	3035	0	3035	0.0435332	0.142963	0.00384836	0	0.522702	0.897625
TCGA-B3-8121-01	1	Female	STAGE I	MX	NX	T1	STAGE I	48	0	379	0	379	0.0316887	0.0891906	0.00402049	0	0.51871	0.900074
TCGA-HE-A5NF-01	2	Male	STAGE I	NA	NX	T1A	STAGE I	58	0	2949	0	2949	0.0627289	0.0457481	0.00421575	0	0.479517	0.916773
TCGA-KN-8422-01	1	Female	STAGE I	M0	N0	T1B	STAGE I	75	0	578	0	578	0.0425254	0.268132	0.00422299	0	0.466545	0.941481
TCGA-A4-7583-01	1	Male	STAGE I	M0	N0	T1	STAGE I	60	0	511	0	511	0.0453825	0.180062	0.00423846	0	0.565295	0.853788
TCGA-KO-8416-01	2	Male	STAGE I	M0	N0	T1B	STAGE I	75	0	657	0	657	0.0462141	0.196373	0.00453389	0	0.494358	0.923701
TCGA-BQ-7059-01	1	Male	STAGE I	M0	NX	T1B	STAGE I	71	0	3038	0	3038	0.0683226	0.0395114	0.00473688	0	0.500987	0.904683
TCGA-HE-A5NH-01	1	Male	STAGE I	NA	NX	T1A	STAGE I	62	1	725	0	725	0.0666897	0.0718358	0.00492563	0	0.383985	0.99038
TCGA-BQ-7062-01	2	Male	STAGE I	M0	NX	T1A	STAGE I	64	0	842	0	842	0.0460386	0.0851287	0.00510494	0	0.516284	0.907003
TCGA-KL-8326-01	2	Male	STAGE I	M0	N0	T1B	STAGE I	75	0	2060	1	332	0.0344197	0.211292	0.00565119	0	0.577676	0.851841
TCGA-AL-3471-01	1	Male	STAGE I	M0	NX	T1B	STAGE I	74	0	1331	0	1331	0.0453741	0.145134	0.00580284	0	0.480802	0.934023
TCGA-BQ-7060-01	1	Male	STAGE I	M0	NX	T1A	STAGE I	53	0	659	1	408	0.0410037	0.178128	0.00597723	0	0.526805	0.89663
TCGA-DZ-6132-01	1	Male	STAGE I	MX	NX	T1A	STAGE I	69	0	2752	0	2752	0.065116	0.0433539	0.00611056	0	0.476236	0.920645
TCGA-B9-A5W9-01	1	Male	STAGE I	MX	NX	T1B	STAGE I	40	0	393	0	393	0.0670639	0.203715	0.00642226	0	0.490018	0.942005
TCGA-SX-A7SQ-01	1	Male	STAGE I	M0	NX	T1	STAGE I	48	0	3208	0	3208	0.0645186	0.0389599	0.00701499	0	0.517088	0.888339
TCGA-B9-A8YI-01	1	Male	STAGE I	MX	NX	T1B	STAGE I	79	0	845	0	845	0.0384402	0.125901	0.0070484	0	0.514171	0.910771
TCGA-EV-5901-01	2	Female	STAGE I	M0	NX	T1	STAGE I	47	0	1188	1	1157	0.0438321	0.0438164	0.0072944	0	0.509045	0.902266
TCGA-2Z-A9JR-01	1	Male	STAGE I	MX	NX	T1A	STAGE I	57	0	1983	0	1983	0.0638409	0.0546194	0.00737888	0	0.478401	0.918004
TCGA-P4-AAVM-01	1	Male	STAGE I	MX	NX	T1A	STAGE I	69	0	3010	0	3010	0.0454286	0.225186	0.00805474	0	0.485504	0.945871
TCGA-DZ-6135-01	1	Male	STAGE I	MX	NX	T1A	STAGE I	45	1	1500	0	1500	0.0623515	0.19184	0.00811752	0	0.46403	0.952916
TCGA-KM-8443-01	1	Male	STAGE I	M0	N0	T1B	STAGE I	75	0	921	0	921	0.0387236	0.125544	0.00816765	0	0.492114	0.926308
TCGA-B9-A5W7-01	2	Male	STAGE I	NA	NX	T1A	STAGE I	47	0	540	0	540	0.0557257	0.148321	0.00867414	0	0.539625	0.883734
TCGA-KV-A74V-01	2	Male	STAGE I	M0	N0	T1A	STAGE I	40	0	390	0	390	0.0620015	0.0513973	0.00869134	0	0.549038	0.88144
TCGA-P4-A5E7-01	1	Female	STAGE I	MX	NX	T1B	STAGE I	74	0	114	0	114	0.0663847	0.109874	0.00874283	0	0.465483	0.94878
TCGA-B9-4115-01	1	Male	STAGE I	NA	NX	T1A	STAGE I	53	0	612	1	143	0.0609857	0.109343	0.00879362	0	0.484287	0.927023
TCGA-EV-5903-01	2	Male	STAGE I	M0	NX	T1A	STAGE I	57	1	2172	1	2172	0.0711146	0.0692004	0.00882464	0	0.480005	0.920895
TCGA-KV-A6GD-01	2	Male	STAGE I	M0	NX	T1B	STAGE I	85	0	484	0	484	0.0516572	0.249195	0.00884557	0	0.497214	0.925654
TCGA-B3-A6W5-01	1	Male	STAGE I	MX	NX	T1	STAGE I	43	0	496	0	496	0.0439763	0.170589	0.00890664	0	0.517767	0.898898
TCGA-KL-8328-01	1	Male	STAGE I	M0	N0	T1B	STAGE I	75	0	2816	0	2816	0.0350218	0.0700464	0.00917713	0	0.368243	1.03888
TCGA-GL-A9DD-01	1	Male	STAGE I	MX	NX	T1A	STAGE I	69	0	398	0	398	0.0447598	0.27661	0.00926456	0	0.464565	0.938489
TCGA-KO-8413-01	2	Male	STAGE I	M0	N0	T1B	STAGE I	75	0	953	0	953	0.0787854	0.0550018	0.00944353	0	0.392021	0.991723
TCGA-KM-8439-01	1	Male	STAGE I	M0	N0	T1B	STAGE I	75	0	924	0	924	0.0328275	0.0993656	0.00996289	0	0.519425	0.896455
TCGA-BQ-7061-01	1	Female	STAGE I	M0	NX	T1B	STAGE I	83	0	708	0	708	0.071374	0.0903413	0.0102732	0	0.459759	0.947772
TCGA-B1-A657-01	1	Male	STAGE I	M0	N0	T1B	STAGE I	54	0	30	0	30	0.0442435	0.174368	0.0107945	0	0.489731	0.930226
TCGA-Y8-A897-01	1	Female	STAGE I	M0	N0	T1	STAGE I	30	0	768	0	768	0.0575295	0.180241	0.0119532	0	0.509835	0.909131
TCGA-HE-A5NL-01	2	Male	STAGE I	MX	NX	T1A	STAGE I	51	0	1444	0	1444	0.0694149	0.209245	0.0120885	0	0.478582	0.942278
TCGA-A4-7734-01	1	Female	STAGE I	MX	NX	T1A	STAGE I	53	0	876	0	876	0.0685064	0.076718	0.0122015	0	0.496101	0.911607
TCGA-KN-8431-01	1	Female	STAGE I	M0	N0	T1B	STAGE I	75	0	876	1	876	0.0692907	0.0715658	0.0125006	0	0.432664	0.960793
TCGA-SX-A71S-01	1	Female	STAGE I	M0	NX	T1	STAGE I	66	0	608	0	608	0.0612204	0.0788428	0.0125263	0	0.508827	0.908581
TCGA-BQ-7050-01	2	Female	STAGE I	M0	N0	T1A	STAGE I	53	0	1454	0	1454	0.044222	0.0691506	0.0132145	0	0.565161	0.862142
TCGA-G7-A8LE-01	1	Male	STAGE I	MX	NX	T1A	STAGE I	62	0	497	0	497	0.0365195	0.0744671	0.0144594	0	0.556982	0.870438
TCGA-GL-A9DC-01	1	Female	STAGE I	MX	N0	T1B	STAGE I	66	0	896	0	896	0.0528537	0.275715	0.0145847	0	0.533697	0.888536
TCGA-A4-8098-01	1	Male	STAGE I	MX	NX	T1A	STAGE I	73	0	1093	0	1093	0.0526124	0.206954	0.0149201	0	0.508631	0.913015
TCGA-UZ-A9PK-01	1	Male	STAGE I	MX	NX	T1	STAGE I	71	0	578	0	578	0.038991	0.196647	0.0154048	0	0.565843	0.866407
TCGA-UZ-A9PR-01	1	Male	STAGE I	M0	N0	T1	STAGE I	30	0	769	0	769	0.0717338	0.148255	0.0155592	0	0.522811	0.903821
TCGA-F9-A7Q0-01	2	Female	STAGE I	M0	NX	T1B	STAGE I	37	0	1076	0	1076	0.0692044	0.18046	0.0158409	0	0.523385	0.900933
TCGA-A4-8312-01	1	Male	STAGE I	MX	NX	T1	STAGE I	60	0	4	0	4	0.0524112	0.129551	0.0160148	0	0.528396	0.893556
TCGA-KO-8414-01	1	Female	STAGE I	M0	N0	T1B	STAGE I	75	0	23	0	23	0.0644016	0.13897	0.0163134	0	0.531197	0.889428
TCGA-KM-8476-01	1	Male	STAGE I	M0	N0	T1B	STAGE I	75	0	347	0	347	0.040819	0.0634926	0.0165788	0	0.514498	0.900323
TCGA-EV-5902-01	1	Male	STAGE I	M0	NX	T1	STAGE I	58	0	67	0	67	0.054519	0.217064	0.0174984	0	0.441045	0.963581
TCGA-UZ-A9PX-01	1	Male	STAGE I	M0	N0	T1	STAGE I	30	0	805	0	805	0.0644146	0.131496	0.0175452	0	0.501142	0.911861
TCGA-KL-8332-01	1	Male	STAGE I	M0	N0	T1B	STAGE I	75	0	403	0	403	0.0253199	0.214105	0.0177863	0	0.491925	0.919562
TCGA-KO-8403-01	1	Male	STAGE I	M0	N0	T1B	STAGE I	75	0	471	0	471	0.0574687	0.198778	0.0180425	0	0.489938	0.931257
TCGA-Y8-A8RY-01	1	Male	STAGE I	M0	N0	T1	STAGE I	30	0	5	0	5	0.0672125	0.140296	0.0181511	0	0.488685	0.923871
TCGA-DW-7839-01	1	Female	STAGE I	MX	NX	T1B	STAGE I	58	0	428	1	412	0.0097062	0.0436539	0.0182381	0	0.516251	0.907552
TCGA-P4-AAVO-01	1	Male	STAGE I	MX	NX	T1B	STAGE I	69	0	3	0	3	0.0712925	0.234263	0.0183297	0	0.495812	0.919016
TCGA-AT-A5NU-01	1	Male	STAGE I	MX	NX	T1A	STAGE I	77	0	585	1	564	0.0585227	0.159602	0.0188323	0	0.549612	0.876194
TCGA-A4-A48D-01	3	Male	STAGE I	MX	NX	T1B	STAGE I	84	0	677	0	677	0.0557554	0.149801	0.0191782	0	0.488124	0.926895
TCGA-SX-A71U-01	1	Male	STAGE I	M0	NX	T1A	STAGE I	57	0	252	0	252	0.0373835	0.162007	0.0196208	0	0.53895	0.877765
TCGA-Y8-A895-01	2	Male	STAGE I	M0	N0	T1	STAGE I	30	0	2765	0	2765	0.0735865	0.225929	0.0200208	0	0.439852	0.988108
TCGA-G7-6792-01	2	Male	STAGE I	MX	NX	T1B	STAGE I	40	0	3068	0	3068	0.0833911	0.0700687	0.0203267	0	0.408156	0.978392
TCGA-KL-8338-01	1	Male	STAGE I	M0	N0	T1B	STAGE I	75	0	2991	0	2991	0.0743218	0.0726298	0.0203882	0	0.519072	0.895488
TCGA-BQ-7045-01	1	Male	STAGE I	M0	N0	T1B	STAGE I	78	0	1266	0	1266	0.0449263	0.318661	0.0204065	0	0.511683	0.918217
TCGA-DW-7963-01	1	Male	STAGE I	MX	N0	T1B	STAGE I	43	0	767	0	767	0.0540645	0.151506	0.020566	0	0.539851	0.882199
TCGA-DW-7836-01	1	Male	STAGE I	MX	NX	T1A	STAGE I	55	0	445	0	445	0.0420026	0.129199	0.0207658	0	0.541618	0.883772
TCGA-A4-A772-01	1	Male	STAGE I	MX	NX	T1B	STAGE I	39	0	567	0	567	0.0837233	0.163945	0.0208348	0	0.460016	0.955898
TCGA-KO-8415-01	1	Female	STAGE I	M0	N0	T1B	STAGE I	75	0	1981	1	308	0.0588694	0.121533	0.0214391	0	0.481882	0.934945
TCGA-DW-7841-01	1	Male	STAGE I	MX	NX	T1B	STAGE I	61	0	2453	1	1447	0.0761342	0.179893	0.0217232	0	0.459879	0.969359
TCGA-KL-8342-01	2	Female	STAGE I	M0	N0	T1B	STAGE I	75	1	2624	1	2148	0.0684555	0.128258	0.0220104	0	0.507227	0.909831
TCGA-KN-8434-01	1	Female	STAGE I	M0	N0	T1B	STAGE I	75	0	233	0	233	0.0528013	0.111046	0.0220282	0	0.560854	0.866582
TCGA-Y8-A8RZ-01	2	Male	STAGE I	M0	N0	T1	STAGE I	30	0	392	0	392	0.0636845	0.222257	0.0220855	0	0.500452	0.92265
TCGA-SX-A71W-01	2	#N/A	STAGE I	M0	NX	T1	STAGE I	80	0	161	0	161	0.0823468	0.133109	0.02211	0	0.511413	0.91659
TCGA-SX-A7SP-01	1	Female	STAGE I	M0	N0	T1B	STAGE I	66	0	3571	1	3157	0.0655723	0.209314	0.0223882	0	0.519047	0.902585
TCGA-UZ-A9PP-01	2	Male	STAGE I	M0	N0	T1	STAGE I	30	0	841	0	841	0.0604492	0.134479	0.0225482	0	0.530939	0.902463
TCGA-KL-8331-01	2	Female	STAGE I	M0	N0	T1B	STAGE I	75	0	597	0	597	0.0685186	0.162215	0.0230212	0	0.487772	0.935431
TCGA-WN-A9G9-01	2	Male	STAGE I	M0	N0	T1	STAGE I	30	0	238	0	238	0.0496588	0.110835	0.0232816	0	0.460157	0.96756
TCGA-O9-A75Z-01	1	Male	STAGE I	MX	NX	T1A	STAGE I	44	0	1562	0	1562	0.0725852	0.159035	0.0235042	0	0.459547	0.948694
TCGA-A4-8311-01	1	Male	STAGE I	MX	NX	T1A	STAGE I	60	0	2627	1	2494	0.0611751	0.285106	0.0237479	0	0.521214	0.898183
TCGA-DW-7834-01	1	Male	STAGE I	MX	NX	T1	STAGE I	53	0	548	0	548	0.0461265	0.349707	0.0237647	0	0.433214	0.971128
TCGA-PJ-A5Z9-01	2	Female	STAGE I	MX	NX	T1B	STAGE I	80	0	841	0	841	0.047957	0.259818	0.0239816	0	0.447849	0.957695
TCGA-IA-A83W-01	1	Male	STAGE I	M0	N0	T1	STAGE I	70	0	2839	1	229	0.0683795	0.122635	0.0240082	0	0.516261	0.904378
TCGA-KL-8346-01	1	Male	STAGE I	M0	N0	T1B	STAGE I	75	0	419	0	419	0.0791842	0.167229	0.0243821	0	0.412639	1.00421
TCGA-BQ-7056-01	1	#N/A	STAGE I	M0	NX	T1A	STAGE I	73	0	2627	1	2494	0.0575099	0.174203	0.0245186	0	0.460439	0.959937
TCGA-UZ-A9PV-01	1	Male	STAGE I	M0	N0	T1	STAGE I	30	0	205	0	205	0.0534018	0.135369	0.0252945	0	0.530833	0.894428
TCGA-A4-A5Y0-01	1	Female	STAGE I	MX	NX	T1B	STAGE I	61	0	378	0	378	0.0624331	0.18157	0.0253116	0	0.472238	0.946248
TCGA-WN-AB4C-01	1	Female	STAGE I	M0	N0	T1	STAGE I	30	0	183	0	183	0.058832	0.175299	0.0253953	0	0.455347	0.954986
TCGA-IA-A40X-01	1	Female	STAGE I	MX	NX	T1A	STAGE I	49	0	3950	0	3950	0.0604625	0.219507	0.0258003	0	0.581677	0.854305
TCGA-A4-A5DU-01	2	Female	STAGE I	MX	NX	T1A	STAGE I	45	0	2649	0	2649	0.0561213	0.295659	0.0262779	0	0.51439	0.919126
TCGA-MH-A560-01	1	Male	STAGE I	MX	NX	T1A	STAGE I	62	1	492	0	492	0.0710344	0.236269	0.0263098	0	0.461081	0.952372
TCGA-Y8-A894-01	1	Female	STAGE I	M0	N0	T1	STAGE I	30	0	309	0	309	0.0749375	0.204785	0.0271207	0	0.50837	0.911065
TCGA-GL-A59T-01	1	Male	STAGE I	MX	NX	T1B	STAGE I	46	0	1049	0	1049	0.0876281	0.064624	0.0274824	0	0.439295	0.971467
TCGA-SX-A7SS-01	1	Male	STAGE I	M0	N0	T1	STAGE I	67	1	2043	1	1408	0.0607628	0.171003	0.0275154	0	0.475866	0.94061
TCGA-KO-8407-01	1	Male	STAGE I	M0	N0	T1B	STAGE I	75	0	1357	0	1357	0.0618678	0.203745	0.0277668	0	0.558276	0.87701
TCGA-KL-8324-01	2	Female	STAGE I	M0	N0	T1B	STAGE I	75	0	3760	0	3760	0.04914	0.20493	0.027879	0	0.551768	0.875074
TCGA-KO-8409-01	1	Male	STAGE I	M0	N0	T1B	STAGE I	75	1	1468	0	1468	0.0496608	0.256744	0.0282771	0	0.516057	0.917174
TCGA-KM-8438-01	1	Female	STAGE I	M0	N0	T1B	STAGE I	75	0	567	0	567	0.0488188	0.253846	0.0283017	0	0.573973	0.855007
TCGA-KN-8433-01	1	Female	STAGE I	M0	N0	T1B	STAGE I	75	0	765	0	765	0.066557	0.220553	0.0284476	0	0.425923	0.976686
TCGA-GL-A4EM-01	1	Male	STAGE I	MX	NX	T1B	STAGE I	61	0	436	0	436	0.0732461	0.211403	0.0285205	0	0.460227	0.953559
TCGA-G7-A8LC-01	2	Male	STAGE I	MX	NX	T1A	STAGE I	61	0	803	0	803	0.0465535	0.18254	0.0291498	0	0.569721	0.862919
TCGA-HE-A5NI-01	2	Male	STAGE I	M0	NX	T1A	STAGE I	73	0	2639	0	2639	0.0647176	0.158384	0.0293202	0	0.459974	0.94882
TCGA-DW-7840-01	2	Male	STAGE I	MX	NX	T1B	STAGE I	60	0	0	0	0	0.0606539	0.158156	0.0293292	0	0.503936	0.91987
TCGA-KO-8405-01	1	Male	STAGE I	M0	N0	T1B	STAGE I	75	0	1504	0	1504	0.0626533	0.171657	0.0294897	0	0.469119	0.951394
TCGA-MH-A561-01	1	Male	STAGE I	MX	NX	T1A	STAGE I	66	0	729	0	729	0.0614003	0.294479	0.0296371	0	0.478805	0.940379
TCGA-KV-A6GE-01	2	Male	STAGE I	MX	NX	T1A	STAGE I	65	0	92	0	92	0.0680545	0.187509	0.0296431	0	0.417957	0.995373
TCGA-DW-5561-01	1	Male	STAGE I	M0	NX	T1A	STAGE I	51	0	1043	0	1043	0.0812349	0.219626	0.0297074	0	0.441306	0.980295
TCGA-SX-A7SL-01	1	Male	STAGE I	M0	NX	T1A	STAGE I	74	0	1516	0	1516	0.0791291	0.126453	0.0297391	0	0.432794	0.976971
TCGA-Y8-A898-01	2	Male	STAGE I	M0	N0	T1	STAGE I	30	0	2492	1	2399	0.0689844	0.250482	0.0298128	0	0.421803	0.986714
TCGA-4A-A93W-01	2	Female	STAGE I	M0	N0	T1A	STAGE I	66	0	1240	0	1240	0.0532903	0.219223	0.0311491	0	0.527428	0.894976
TCGA-G7-A4TM-01	1	Male	STAGE I	MX	NX	T1A	STAGE I	40	0	1242	0	1242	0.0755996	0.153487	0.0312287	0	0.402039	0.994508
TCGA-IA-A83V-01	1	Male	STAGE I	MX	NX	T1B	STAGE I	63	0	709	0	709	0.0600778	0.198613	0.0315502	0	0.430524	0.977563
TCGA-MH-A55Z-01	1	Male	STAGE I	MX	NX	T1B	STAGE I	65	0	671	0	671	0.0588012	0.239262	0.0316329	0	0.484275	0.931377
TCGA-SX-A7SN-01	1	Male	STAGE I	M0	NX	T1B	STAGE I	52	0	546	0	546	0.0509142	0.248349	0.0317244	0	0.542933	0.890282
TCGA-GL-7773-01	1	Male	STAGE I	MX	NX	T1A	STAGE I	63	0	1590	1	232	0.0582103	0.135361	0.0319869	0	0.569202	0.861037
TCGA-UZ-A9Q0-01	1	Male	STAGE I	M0	N0	T1	STAGE I	30	0	374	0	374	0.0602974	0.094455	0.0323699	0	0.507583	0.911831
TCGA-SX-A71R-01	2	Male	STAGE I	M0	N0	T1A	STAGE I	51	0	5925	0	5925	0.0688497	0.232649	0.0329132	0	0.464277	0.947751
TCGA-MH-A856-01	1	Male	STAGE I	M0	NX	T1A	STAGE I	54	0	1141	0	1141	0.0669685	0.2222	0.0330547	0	0.52026	0.90626
TCGA-B1-A47N-01	1	Male	STAGE I	MX	NX	T1A	STAGE I	62	0	641	0	641	0.0623053	0.216378	0.0332309	0	0.560645	0.864873
TCGA-SX-A7SU-01	1	Male	STAGE I	M0	NX	T1	STAGE I	47	0	1257	0	1257	0.0775966	0.0713495	0.0333069	0	0.467883	0.934537
TCGA-A4-A6HP-01	1	Male	STAGE I	MX	NX	T1A	STAGE I	66	0	112	0	112	0.0571449	0.275808	0.0333251	0	0.511456	0.913357
TCGA-A4-7828-01	1	Female	STAGE I	M0	NX	T1A	STAGE I	74	0	1142	0	1142	0.0610629	0.174823	0.033484	0	0.503272	0.918316
TCGA-IZ-A6M9-01	1	Male	STAGE I	MX	NX	T1A	STAGE I	63	0	600	0	600	0.0632592	0.158715	0.0336937	0	0.46044	0.950895
TCGA-B1-A47O-01	1	#N/A	STAGE I	MX	NX	T1A	STAGE I	62	0	1864	0	1864	0.0815897	0.128904	0.0340558	0	0.474449	0.933957
TCGA-G7-6796-01	1	Male	STAGE I	MX	NX	T1A	STAGE I	58	0	32	0	32	0.0668231	0.106075	0.034578	0	0.517072	0.905016
TCGA-BQ-5888-01	1	Female	STAGE I	M0	N0	T1A	STAGE I	74	0	1770	0	1770	0.0915328	0.122962	0.0346584	0	0.319324	1.07075
TCGA-2Z-A9JT-01	1	Male	STAGE I	MX	NX	T1A	STAGE I	71	0	883	0	883	0.0563703	0.351431	0.0347726	0	0.412532	0.989321
TCGA-G7-6795-01	1	Male	STAGE I	MX	N0	T1A	STAGE I	56	0	600	0	600	0.0594621	0.266216	0.0348875	0	0.57279	0.861209
TCGA-KN-8427-01	2	Male	STAGE I	M0	N0	T1B	STAGE I	75	0	650	0	650	0.0741345	0.181188	0.0350207	0	0.457711	0.955134
TCGA-BQ-5881-01	1	Male	STAGE I	M0	NX	T1A	STAGE I	69	0	1911	0	1911	0.0639093	0.142554	0.0350551	0	0.520308	0.903506
TCGA-Y8-A8S1-01	2	Male	STAGE I	M0	N0	T1	STAGE I	30	1	2609	0	2609	0.0457105	0.186843	0.0351394	0	0.576846	0.860081
TCGA-KL-8327-01	1	Female	STAGE I	M0	N0	T1B	STAGE I	75	0	116	0	116	0.0684753	0.158828	0.0352446	0	0.518968	0.907044
TCGA-IZ-A6M8-01	2	Male	STAGE I	MX	NX	T1A	STAGE I	69	0	3015	0	3015	0.0698201	0.188592	0.0357614	0	0.501181	0.921572
TCGA-B1-A656-01	1	Male	STAGE I	M0	N0	T1A	STAGE I	64	0	1533	0	1533	0.0700444	0.186088	0.0359062	0	0.437959	0.978301
TCGA-MH-A562-01	1	Male	STAGE I	MX	NX	T1A	STAGE I	57	0	516	0	516	0.0683362	0.255505	0.0360902	0	0.479478	0.938894
TCGA-DW-5560-01	1	Female	STAGE I	M0	NX	T1B	STAGE I	38	0	665	0	665	0.0526193	0.265205	0.0362618	0	0.418889	0.996215
TCGA-MH-A854-01	2	Female	STAGE I	MX	NX	T1B	STAGE I	62	0	1938	1	1022	0.0714562	0.191059	0.0365509	0	0.417217	0.986768
TCGA-F9-A7VF-01	1	Female	STAGE I	M0	NX	T1A	STAGE I	75	0	218	0	218	0.0802118	0.154838	0.0370727	0	0.545737	0.87992
TCGA-B1-A654-01	1	Female	STAGE I	M0	NX	T1A	STAGE I	43	0	649	0	649	0.0806749	0.246288	0.0372062	0	0.388883	1.01744
TCGA-J7-A8I2-01	2	Male	STAGE I	M0	N0	T1B	STAGE I	75	0	496	0	496	0.0757669	0.0992855	0.037451	0	0.516767	0.906774
TCGA-P4-A5ED-01	1	Male	STAGE I	MX	NX	T1A	STAGE I	51	1	1364	0	1364	0.0714497	0.232035	0.0375747	0	0.479749	0.9448
TCGA-AL-3473-01	1	Male	STAGE II	M0	N0	T2	STAGE II	55	1	1536	0	1536	0.0742324	0.18085	0.0377832	0	0.491003	0.933574
TCGA-A4-A5XZ-01	1	Female	STAGE II	MX	NX	T2A	STAGE I	65	0	532	0	532	0.0678013	0.163118	0.038859	0	0.518539	0.902223
TCGA-UZ-A9PS-01	3	Female	STAGE II	M0	N0	T1	STAGE I	30	0	29	0	29	0.0774425	0.245694	0.0389034	0	0.484767	0.936281
TCGA-BQ-7051-01	3	Male	STAGE II	M0	N0	T2	STAGE II	74	0	1539	0	1539	0.0552811	0.183212	0.0389036	0	0.518067	0.900998
TCGA-B9-7268-01	3	Male	STAGE II	M0	N0	T2	STAGE II	59	0	791	0	791	0.0694704	0.253223	0.0395316	0	0.455616	0.97633
TCGA-HE-7129-01	3	Male	STAGE II	M0	NX	T2	STAGE II	NA	0	524	0	524	0.0563217	0.207931	0.0398079	0	0.527978	0.902765
TCGA-SX-A7SR-01	3	Male	STAGE II	M0	NX	T2A	STAGE I	66	0	786	0	786	0.0591481	0.21874	0.0398137	0	0.529359	0.907296
TCGA-V9-A7HT-01	3	Male	STAGE II	M0	N0	T1	STAGE I	30	0	780	0	780	0.0620435	0.197832	0.0404639	0	0.470664	0.948524
TCGA-B1-7332-01	3	Female	STAGE II	MX	NX	T2A	STAGE I	60	0	369	1	0	0.0566887	0.111129	0.0405633	0	0.523123	0.901824
TCGA-B9-A5W8-01	3	Male	STAGE II	M0	NX	T2B	STAGE II	50	0	3811	0	3811	0.0505702	0.158491	0.0409563	0	0.553731	0.883939
TCGA-IZ-8195-01	3	Male	STAGE II	MX	NX	T2A	STAGE I	82	0	560	0	560	0.0568494	0.129119	0.0410184	0	0.573254	0.860721
TCGA-IA-A83S-01	3	Male	STAGE II	MX	NX	TX	STAGE II	81	0	1575	1	1558	0.0653456	0.215439	0.0412108	0	0.449708	0.967143
TCGA-MH-A855-01	3	Female	STAGE II	MX	NX	T2B	STAGE II	52	0	475	0	475	0.0539286	0.129108	0.0413445	0	0.586069	0.849852
TCGA-B3-4104-01	3	Male	STAGE II	M0	NX	T2	STAGE II	75	0	0	0	0	0.0670533	0.234869	0.0416008	0	0.581248	0.846445
TCGA-UZ-A9PM-01	3	Male	STAGE II	MX	N0	T2	STAGE II	62	1	1557	0	1557	0.0790391	0.210159	0.0423787	0	0.418	0.990381
TCGA-A4-7915-01	3	Female	STAGE II	MX	N0	T2B	STAGE II	35	1	496	0	496	0.0683197	0.195514	0.0424079	0	0.568442	0.857344
TCGA-4A-A93Y-01	3	Female	STAGE II	M0	N0	T2B	STAGE II	63	0	379	0	379	0.0663323	0.140669	0.0431213	0	0.516669	0.904287
TCGA-UZ-A9PL-01	3	Male	STAGE II	MX	NX	T2	STAGE II	59	0	510	0	510	0.0789049	0.194304	0.0442035	0	0.483652	0.930923
TCGA-B3-3925-01	3	Male	STAGE III	M0	NX	T3A	STAGE III	52	0	2269	0	2269	0.0773984	0.208919	0.0443242	0	0.480226	0.941854
TCGA-A4-7585-01	3	Male	STAGE III	M0	N0	T3A	STAGE III	67	0	618	0	618	0.042272	0.0598757	0.04436	0	0.598122	0.833687
TCGA-G7-7501-01	3	Female	STAGE III	MX	N1	T3A	STAGE III	55	0	7	0	7	0.0639927	0.262348	0.0444084	0	0.465987	0.957153
TCGA-BQ-5891-01	3	Female	STAGE III	M0	N0	T3B	STAGE III	57	0	876	0	876	0.0737758	0.205455	0.0446847	0	0.535582	0.891133
TCGA-A4-A5Y1-01	3	Male	STAGE III	MX	N1	T1B	STAGE II	75	0	757	0	757	0.0678184	0.234121	0.045315	0	0.452229	0.972339
TCGA-UZ-A9PQ-01	3	Male	STAGE III	M0	N0	T1	STAGE I	30	0	27	0	27	0.0724202	0.266036	0.0464302	0	0.458158	0.965232
TCGA-G7-6797-01	3	Male	STAGE III	MX	NX	T1A	STAGE I	46	0	549	1	450	0.0732974	0.168265	0.0466983	0	0.528506	0.906417
TCGA-B9-5155-01	3	Male	STAGE III	NA	NX	T3A	STAGE III	71	0	930	0	930	0.0757919	0.230325	0.0472133	0	0.463791	0.949922
TCGA-BQ-7048-01	3	Male	STAGE III	M0	N0	T3A	STAGE III	64	1	2941	0	2941	0.0543158	0.0995522	0.0476116	0	0.5366	0.894755
TCGA-GL-7966-01	3	Female	STAGE III	MX	N1	T3	STAGE III	28	0	479	0	479	0.0660523	0.201563	0.0486573	0	0.509955	0.913754
TCGA-BQ-5875-01	3	Female	STAGE III	M0	NX	T3A	STAGE III	66	0	965	0	965	0.0702035	0.201431	0.0489242	0	0.527855	0.90244
TCGA-A4-8310-01	3	Male	STAGE III	MX	NX	T3A	STAGE III	58	0	771	0	771	0.0515731	0.127939	0.0492232	0	0.444631	0.969237
TCGA-F9-A97G-01	3	Male	STAGE III	M0	N0	T3	STAGE III	79	0	2429	0	2429	0.0889081	0.0782264	0.050099	0	0.465751	0.948767
TCGA-A4-8516-01	3	Male	STAGE III	MX	NX	T3A	STAGE III	62	1	624	1	110	0.0848335	0.164052	0.0503603	0	0.554277	0.86814
TCGA-BQ-5882-01	3	Male	STAGE III	M0	N0	T3B	STAGE III	54	1	270	1	127	0.0710438	0.177236	0.0522198	0	0.498324	0.935343
TCGA-5P-A9JU-01	3	Male	STAGE III	M0	N0	T3A	STAGE III	81	0	388	0	388	0.0684085	0.17332	0.0522551	0	0.547247	0.884479
TCGA-P4-AAVK-01	2	Male	STAGE III	MX	N1	T3A	STAGE III	74	0	586	0	586	0.0751387	0.189786	0.0531871	0	0.414405	0.997512
TCGA-Y8-A896-01	3	Male	STAGE III	M0	N0	T1	STAGE III	30	1	658	1	340	0.0726805	0.192573	0.0537754	0	0.446968	0.967824
TCGA-BQ-7053-01	3	Female	STAGE III	M0	NX	T3	STAGE III	57	0	927	0	927	0.0680843	0.302096	0.0541768	0	0.472444	0.96232
TCGA-BQ-5878-01	3	Female	STAGE III	M0	N1	T3A	STAGE III	79	0	341	0	341	0.0596631	0.189332	0.0551078	0	0.533837	0.895743
TCGA-GL-A59R-01	3	Male	STAGE III	MX	N0	T3C	STAGE III	79	0	404	0	404	0.0633863	0.0778569	0.0565264	0	0.495516	0.928125
TCGA-J7-8537-01	3	Female	STAGE III	M0	N1	T3	STAGE III	37	0	1040	0	1040	0.078201	0.192117	0.0576133	0	0.460102	0.967515
TCGA-BQ-5887-01	3	Male	STAGE III	M0	N0	T3A	STAGE III	54	0	744	1	380	0.0585744	0.253656	0.0580006	0	0.528825	0.904569
TCGA-DZ-6131-01	3	Male	STAGE III	MX	N0	T3A	STAGE III	31	0	214	0	214	0.0817864	0.209682	0.0590955	0	0.425143	0.988045
TCGA-BQ-7044-01	3	Male	STAGE III	M0	NX	T3A	STAGE III	73	0	2948	0	2948	0.0653195	0.198791	0.061946	0	0.480079	0.941112
TCGA-B1-5398-01	3	Male	STAGE III	M0	N0	T3B	STAGE III	73	1	395	1	296	0.0771333	0.167734	0.0631989	0	0.510837	0.914944
TCGA-BQ-5890-01	3	Male	STAGE III	M0	N0	T3A	STAGE III	69	0	506	1	493	0.0810297	0.20873	0.0658971	0	0.471364	0.951991
TCGA-BQ-7049-01	3	#N/A	STAGE III	M0	N0	T3A	STAGE III	64	0	1906	0	1906	0.0666873	0.0865193	0.066076	0	0.612955	0.819391
TCGA-BQ-5886-01	3	Male	STAGE III	M0	NX	T3A	STAGE III	75	0	13	0	13	0.0771999	0.109475	0.0662428	0	0.478496	0.942533
TCGA-IA-A40U-01	3	Male	STAGE III	MX	N0	T3B	STAGE III	56	0	1856	0	1856	0.0745515	0.188427	0.0663225	0	0.471317	0.953372
TCGA-BQ-5885-01	3	Male	STAGE III	M0	N0	T3	STAGE III	63	0	1029	0	1029	0.0839579	0.234547	0.0681373	0	0.500451	0.930183
TCGA-B9-A44B-01	3	Male	STAGE III	NA	NX	T3B	STAGE III	70	0	364	0	364	0.075152	0.143722	0.0694129	0	0.496668	0.932497
TCGA-A4-A7UZ-01	3	Male	STAGE III	MX	N1	T3A	STAGE III	71	0	2582	0	2582	0.0686301	0.225421	0.0728907	0	0.518947	0.913272
TCGA-UZ-A9PZ-01	3	Male	STAGE III	M0	N0	T1	STAGE III	30	0	232	0	232	0.0660661	0.135781	0.0767517	0	0.497174	0.936698
TCGA-P4-A5E6-01	3	Male	STAGE III	MX	N1	T1B	STAGE III	67	0	791	1	791	0.127402	0.0091547	0.0809501	0	0.594563	0.834085
TCGA-HE-7130-01	3	Female	STAGE III	M0	NX	T3	STAGE III	NA	1	1070	0	1070	0.0780246	0.168554	0.084748	0	0.517823	0.910458
TCGA-B1-A47M-01	3	Male	STAGE III	MX	NX	T3A	STAGE III	79	0	792	0	792	0.111412	0.132425	0.0850107	0	0.386137	1.02718
TCGA-Q2-A5QZ-01	3	Female	STAGE III	MX	NX	T3A	STAGE III	61	0	379	0	379	0.0807147	0.187207	0.0920207	0	0.500365	0.929547
TCGA-4A-A93X-01	3	Male	STAGE IV	MX	N1	T3A	STAGE III	58	0	352	0	352	0.0560336	0.0686945	0.0972344	0	0.581818	0.852093
TCGA-BQ-5877-01	3	Male	STAGE IV	M1	N1	T3A	STAGE IV	60	0	2460	0	2460	0.0762203	0.184084	0.0982885	0	0.5213	0.921628
TCGA-GL-6846-01	3	Male	STAGE IV	MX	N1	T4	STAGE IV	52	0	0	0	0	0.0796387	0.170309	0.101892	0	0.499984	0.934681
TCGA-G7-A8LB-01	3	Male	STAGE IV	MX	NX	T2A	STAGE II	70	0	1251	0	1251	0.0624899	0.145937	0.103038	0	0.509956	0.915671
TCGA-AL-7173-01	3	Female	STAGE IV	M0	N2	T3	STAGE III	72	1	321	1	220	0.0762462	0.175212	0.106492	0	0.53662	0.887485

## Sheet: cd8 low
Mixture	Cluster	Gender	AJCC Stage	M	N	T	TNM Stage	Diagnosis Age	OS	OS.time	PFI	PFI.time
TCGA-DW-7839-01	1	Female	STAGE I	MX	NX	T1B	STAGE I	58	0	428	1	412
TCGA-DZ-6133-01	2	Female	STAGE I	MX	NX	T1A	STAGE I	66	0	684	0	684
TCGA-KL-8332-01	1	Male	STAGE I	M0	N0	T1B	STAGE I	75	0	403	0	403
TCGA-MH-A857-01	2	Male	STAGE I	M0	NX	T1A	STAGE I	63	0	616	0	616
TCGA-A4-7584-01	1	Male	STAGE I	MX	NX	T1A	STAGE I	59	0	73	0	73
TCGA-KL-8325-01	2	Female	STAGE I	M0	N0	T1B	STAGE I	75	0	3180	0	3180
TCGA-B9-A8YH-01	1	Male	STAGE I	MX	NX	T1A	STAGE I	52	0	702	0	702
TCGA-KL-8337-01	2	Male	STAGE I	M0	N0	T1B	STAGE I	75	0	616	0	616
TCGA-B3-8121-01	1	Female	STAGE I	MX	NX	T1	STAGE I	48	0	379	0	379
TCGA-KN-8426-01	1	Male	STAGE I	M0	N0	T1B	STAGE I	75	0	1110	0	1110
TCGA-MH-A55W-01	2	Male	STAGE I	MX	NX	T1B	STAGE I	50	0	3368	0	3368
TCGA-KL-8334-01	1	Female	STAGE I	M0	N0	T1B	STAGE I	75	0	536	0	536
TCGA-UZ-A9PO-01	1	Male	STAGE I	MX	NX	T1A	STAGE I	80	0	547	0	547
TCGA-KM-8439-01	1	Male	STAGE I	M0	N0	T1B	STAGE I	75	0	924	0	924
TCGA-KL-8343-01	1	Male	STAGE I	M0	N0	T1B	STAGE I	75	0	307	1	268
TCGA-B3-3926-01	2	Female	STAGE I	M0	NX	T1	STAGE I	59	0	4622	1	2317
TCGA-KL-8326-01	2	Male	STAGE I	M0	N0	T1B	STAGE I	75	0	2060	1	332
TCGA-GL-8500-01	2	Male	STAGE I	MX	NX	T1B	STAGE I	63	0	947	0	947
TCGA-A4-A4ZT-01	2	Female	STAGE I	MX	NX	T1B	STAGE I	71	0	885	0	885
TCGA-KL-8328-01	1	Male	STAGE I	M0	N0	T1B	STAGE I	75	0	2816	0	2816
TCGA-KM-8441-01	1	Female	STAGE I	M0	N0	T1B	STAGE I	75	0	1486	0	1486
TCGA-G7-A8LE-01	1	Male	STAGE I	MX	NX	T1A	STAGE I	62	0	497	0	497
TCGA-KM-8440-01	2	Male	STAGE I	M0	N0	T1B	STAGE I	75	0	341	0	341
TCGA-SX-A71U-01	1	Male	STAGE I	M0	NX	T1A	STAGE I	57	0	252	0	252
TCGA-A4-8630-01	2	Female	STAGE I	MX	NX	T1B	STAGE I	59	0	823	0	823
TCGA-KO-8410-01	1	Female	STAGE I	M0	N0	T1B	STAGE I	75	0	4169	0	4169
TCGA-B1-A655-01	1	Female	STAGE I	M0	N0	T1A	STAGE I	77	0	4676	0	4676
TCGA-B9-A8YI-01	1	Male	STAGE I	MX	NX	T1B	STAGE I	79	0	845	0	845
TCGA-P4-A5EB-01	2	Male	STAGE I	MX	NX	T1B	STAGE I	83	0	792	0	792
TCGA-KM-8443-01	1	Male	STAGE I	M0	N0	T1B	STAGE I	75	0	921	0	921
TCGA-KN-8437-01	1	Male	STAGE I	M0	N0	T1B	STAGE I	75	0	3127	0	3127
TCGA-UZ-A9PK-01	1	Male	STAGE I	MX	NX	T1	STAGE I	71	0	578	0	578
TCGA-HE-7128-01	1	Male	STAGE I	MX	NX	T1	STAGE I	NA	0	3745	0	3745
TCGA-KL-8333-01	1	Male	STAGE I	M0	N0	T1B	STAGE I	75	0	3322	0	3322
TCGA-KL-8329-01	1	Female	STAGE I	M0	N0	T1B	STAGE I	75	0	1457	0	1457
TCGA-KM-8476-01	1	Male	STAGE I	M0	N0	T1B	STAGE I	75	0	347	0	347
TCGA-BQ-7060-01	1	Male	STAGE I	M0	NX	T1A	STAGE I	53	0	659	1	408
TCGA-BQ-7046-01	1	Male	STAGE I	M0	NX	T1A	STAGE I	61	0	376	0	376
TCGA-DW-7836-01	1	Male	STAGE I	MX	NX	T1A	STAGE I	55	0	445	0	445
TCGA-A4-7996-01	2	Female	STAGE I	MX	NX	T1A	STAGE I	61	0	588	0	588
TCGA-A4-7585-01	3	Male	STAGE III	M0	N0	T3A	STAGE III	67	0	618	0	618
TCGA-KN-8422-01	1	Female	STAGE I	M0	N0	T1B	STAGE I	75	0	578	0	578
TCGA-KL-8340-01	1	Male	STAGE I	M0	N0	T1B	STAGE I	75	0	2400	0	2400
TCGA-Y8-A8S0-01	1	Male	STAGE I	M0	N0	T1	STAGE I	30	0	3035	0	3035
TCGA-KO-8411-01	1	Male	STAGE I	M0	N0	T1B	STAGE I	75	0	1897	0	1897
TCGA-EV-5901-01	2	Female	STAGE I	M0	NX	T1	STAGE I	47	0	1188	1	1157
TCGA-B3-A6W5-01	1	Male	STAGE I	MX	NX	T1	STAGE I	43	0	496	0	496
TCGA-BQ-7050-01	2	Female	STAGE I	M0	N0	T1A	STAGE I	53	0	1454	0	1454
TCGA-B1-A657-01	1	Male	STAGE I	M0	N0	T1B	STAGE I	54	0	30	0	30
TCGA-GL-A9DD-01	1	Male	STAGE I	MX	NX	T1A	STAGE I	69	0	398	0	398
TCGA-BQ-7045-01	1	Male	STAGE I	M0	N0	T1B	STAGE I	78	0	1266	0	1266
TCGA-GL-A9DE-01	1	Male	STAGE I	MX	NX	T1B	STAGE I	74	0	775	0	775
TCGA-G7-6790-01	1	Male	STAGE I	MX	NX	T1A	STAGE I	57	0	360	0	360
TCGA-AL-3471-01	1	Male	STAGE I	M0	NX	T1B	STAGE I	74	0	1331	0	1331
TCGA-A4-7583-01	1	Male	STAGE I	M0	N0	T1	STAGE I	60	0	511	0	511
TCGA-A4-8515-01	1	Male	STAGE I	MX	NX	T1A	STAGE I	47	0	1194	0	1194
TCGA-P4-AAVM-01	1	Male	STAGE I	MX	NX	T1A	STAGE I	69	0	3010	0	3010
TCGA-Y8-A8S1-01	2	Male	STAGE I	M0	N0	T1	STAGE I	30	1	2609	0	2609
TCGA-KN-8429-01	2	Female	STAGE I	M0	N0	T1B	STAGE I	75	0	3212	0	3212
TCGA-DW-7842-01	1	Male	STAGE I	MX	NX	T1A	STAGE I	52	0	373	0	373
TCGA-BQ-7062-01	2	Male	STAGE I	M0	NX	T1A	STAGE I	64	0	842	0	842
TCGA-DW-7834-01	1	Male	STAGE I	MX	NX	T1	STAGE I	53	0	548	0	548
TCGA-KO-8416-01	2	Male	STAGE I	M0	N0	T1B	STAGE I	75	0	657	0	657
TCGA-G7-A8LC-01	2	Male	STAGE I	MX	NX	T1A	STAGE I	61	0	803	0	803
TCGA-B9-4113-01	1	Male	STAGE I	NA	NX	T1	STAGE I	64	0	2939	0	2939
TCGA-KM-8639-01	1	Male	STAGE I	M0	N0	T1B	STAGE I	75	0	2173	0	2173
TCGA-PJ-A5Z9-01	2	Female	STAGE I	MX	NX	T1B	STAGE I	80	0	841	0	841
TCGA-BQ-5892-01	1	Male	STAGE I	M0	N0	T1B	STAGE I	51	0	2815	0	2815
TCGA-PJ-A5Z8-01	2	Female	STAGE I	M0	NX	T1A	STAGE I	60	0	3152	0	3152
TCGA-KN-8435-01	2	Male	STAGE I	M0	N0	T1B	STAGE I	75	0	2024	0	2024
TCGA-KM-8438-01	1	Female	STAGE I	M0	N0	T1B	STAGE I	75	0	567	0	567
TCGA-KN-8425-01	2	Male	STAGE I	M0	N0	T1B	STAGE I	75	0	2674	0	2674
TCGA-KL-8324-01	2	Female	STAGE I	M0	N0	T1B	STAGE I	75	0	3760	0	3760
TCGA-KN-8419-01	2	Male	STAGE I	M0	N0	T1B	STAGE I	75	0	3935	0	3935
TCGA-WN-A9G9-01	2	Male	STAGE I	M0	N0	T1	STAGE I	30	0	238	0	238
TCGA-KO-8409-01	1	Male	STAGE I	M0	N0	T1B	STAGE I	75	1	1468	0	1468
TCGA-BQ-5876-01	1	Male	STAGE I	M0	NX	T1A	STAGE I	75	0	2820	0	2820
TCGA-KN-8432-01	1	Female	STAGE I	M0	N0	T1B	STAGE I	75	0	108	0	108
TCGA-B9-A5W8-01	3	Male	STAGE II	M0	NX	T2B	STAGE II	50	0	3811	0	3811
TCGA-B3-4103-01	1	Male	STAGE I	M0	NX	T1A	STAGE I	56	0	3010	0	3010
TCGA-SX-A7SN-01	1	Male	STAGE I	M0	NX	T1B	STAGE I	52	0	546	0	546
TCGA-BQ-5883-01	2	Female	STAGE I	M0	NX	T1A	STAGE I	79	0	1366	0	1366
TCGA-A4-8310-01	3	Male	STAGE III	MX	NX	T3A	STAGE III	58	0	771	0	771
TCGA-KV-A6GD-01	2	Male	STAGE I	M0	NX	T1B	STAGE I	85	0	484	0	484
TCGA-A4-8312-01	1	Male	STAGE I	MX	NX	T1	STAGE I	60	0	4	0	4
TCGA-A4-8098-01	1	Male	STAGE I	MX	NX	T1A	STAGE I	73	0	1093	0	1093
TCGA-DW-5560-01	1	Female	STAGE I	M0	NX	T1B	STAGE I	38	0	665	0	665
TCGA-KN-8434-01	1	Female	STAGE I	M0	N0	T1B	STAGE I	75	0	233	0	233
TCGA-KN-8424-01	2	Female	STAGE I	M0	N0	T1B	STAGE I	75	0	414	0	414
TCGA-GL-A9DC-01	1	Female	STAGE I	MX	N0	T1B	STAGE I	66	0	896	0	896
TCGA-KM-8477-01	2	Male	STAGE I	M0	N0	T1B	STAGE I	75	0	2633	0	2633
TCGA-4A-A93W-01	2	Female	STAGE I	M0	N0	T1A	STAGE I	66	0	1240	0	1240
TCGA-UZ-A9PV-01	1	Male	STAGE I	M0	N0	T1	STAGE I	30	0	205	0	205
TCGA-MH-A855-01	3	Female	STAGE II	MX	NX	T2B	STAGE II	52	0	475	0	475
TCGA-DW-7963-01	1	Male	STAGE I	MX	N0	T1B	STAGE I	43	0	767	0	767
TCGA-BQ-7048-01	3	Male	STAGE III	M0	N0	T3A	STAGE III	64	1	2941	0	2941
TCGA-EV-5902-01	1	Male	STAGE I	M0	NX	T1	STAGE I	58	0	67	0	67
TCGA-KL-8344-01	2	Male	STAGE I	M0	N0	T1B	STAGE I	75	0	1615	0	1615
TCGA-KL-8330-01	2	Female	STAGE I	M0	N0	T1B	STAGE I	75	0	2815	0	2815
TCGA-UZ-A9Q1-01	2	Female	STAGE I	M0	N0	T1	STAGE I	30	0	3304	0	3304
TCGA-SX-A7SO-01	2	Male	STAGE I	M0	NX	T1B	STAGE I	64	0	1364	0	1364
TCGA-BQ-7051-01	3	Male	STAGE II	M0	N0	T2	STAGE II	74	0	1539	0	1539
TCGA-DW-7837-01	2	Male	STAGE I	MX	NX	T1B	STAGE I	43	0	2752	0	2752
TCGA-B9-A5W7-01	2	Male	STAGE I	NA	NX	T1A	STAGE I	47	0	540	0	540
TCGA-A4-A48D-01	3	Male	STAGE I	MX	NX	T1B	STAGE I	84	0	677	0	677
TCGA-4A-A93X-01	3	Male	STAGE IV	MX	N1	T3A	STAGE III	58	0	352	0	352
TCGA-A4-A5DU-01	2	Female	STAGE I	MX	NX	T1A	STAGE I	45	0	2649	0	2649
TCGA-HE-7129-01	3	Male	STAGE II	M0	NX	T2	STAGE II	NA	0	524	0	524
TCGA-2Z-A9JT-01	1	Male	STAGE I	MX	NX	T1A	STAGE I	71	0	883	0	883
TCGA-B1-7332-01	3	Female	STAGE II	MX	NX	T2A	STAGE I	60	0	369	1	0
TCGA-IZ-8195-01	3	Male	STAGE II	MX	NX	T2A	STAGE I	82	0	560	0	560
TCGA-A4-A6HP-01	1	Male	STAGE I	MX	NX	T1A	STAGE I	66	0	112	0	112
TCGA-KO-8403-01	1	Male	STAGE I	M0	N0	T1B	STAGE I	75	0	471	0	471
TCGA-BQ-7056-01	1	#N/A	STAGE I	M0	NX	T1A	STAGE I	73	0	2627	1	2494
TCGA-Y8-A897-01	1	Female	STAGE I	M0	N0	T1	STAGE I	30	0	768	0	768
TCGA-GL-7773-01	1	Male	STAGE I	MX	NX	T1A	STAGE I	63	0	1590	1	232
TCGA-AT-A5NU-01	1	Male	STAGE I	MX	NX	T1A	STAGE I	77	0	585	1	564
TCGA-BQ-5887-01	3	Male	STAGE III	M0	N0	T3A	STAGE III	54	0	744	1	380
TCGA-MH-A55Z-01	1	Male	STAGE I	MX	NX	T1B	STAGE I	65	0	671	0	671
TCGA-WN-AB4C-01	1	Female	STAGE I	M0	N0	T1	STAGE I	30	0	183	0	183
TCGA-KO-8415-01	1	Female	STAGE I	M0	N0	T1B	STAGE I	75	0	1981	1	308
TCGA-SX-A7SR-01	3	Male	STAGE II	M0	NX	T2A	STAGE I	66	0	786	0	786
TCGA-KN-8423-01	1	Male	STAGE I	M0	N0	T1B	STAGE I	75	0	3056	0	3056
TCGA-G7-6795-01	1	Male	STAGE I	MX	N0	T1A	STAGE I	56	0	600	0	600
TCGA-G7-7502-01	1	Male	STAGE I	MX	NX	T1B	STAGE I	83	0	1665	0	1665
TCGA-BQ-5878-01	3	Female	STAGE III	M0	N1	T3A	STAGE III	79	0	341	0	341
TCGA-KL-8335-01	1	Male	STAGE I	M0	N0	T1B	STAGE I	75	0	2248	0	2248
TCGA-IA-A83V-01	1	Male	STAGE I	MX	NX	T1B	STAGE I	63	0	709	0	709
TCGA-UZ-A9Q0-01	1	Male	STAGE I	M0	N0	T1	STAGE I	30	0	374	0	374
TCGA-UZ-A9PP-01	2	Male	STAGE I	M0	N0	T1	STAGE I	30	0	841	0	841
TCGA-IA-A40X-01	1	Female	STAGE I	MX	NX	T1A	STAGE I	49	0	3950	0	3950
TCGA-DW-7840-01	2	Male	STAGE I	MX	NX	T1B	STAGE I	60	0	0	0	0
TCGA-SX-A7SS-01	1	Male	STAGE I	M0	N0	T1	STAGE I	67	1	2043	1	1408
TCGA-KN-8418-01	1	Female	STAGE I	M0	N0	T1B	STAGE I	75	0	1520	0	1520
TCGA-B9-4115-01	1	Male	STAGE I	NA	NX	T1A	STAGE I	53	0	612	1	143
TCGA-A4-7828-01	1	Female	STAGE I	M0	NX	T1A	STAGE I	74	0	1142	0	1142
TCGA-A4-8311-01	1	Male	STAGE I	MX	NX	T1A	STAGE I	60	0	2627	1	2494

## Sheet: cd8 high
Mixture	Cluster	Gender	AJCC Stage	M	N	T	TNM Stage	Diagnosis Age	OS	OS.time	PFI	PFI.time	CD8_T_cluster3_cells	sarRCC_cells	chrRCC_M_cells	P-value	Correlation	RMSE
TCGA-SX-A71S-01	1	Female	STAGE I	M0	NX	T1	STAGE I	66	0	608	0	608
TCGA-MH-A561-01	1	Male	STAGE I	MX	NX	T1A	STAGE I	66	0	729	0	729
TCGA-KO-8407-01	1	Male	STAGE I	M0	N0	T1B	STAGE I	75	0	1357	0	1357
TCGA-BQ-5884-01	1	Female	STAGE I	M0	NX	T1A	STAGE I	59	0	2650	1	1989
TCGA-KV-A74V-01	2	Male	STAGE I	M0	N0	T1A	STAGE I	40	0	390	0	390
TCGA-V9-A7HT-01	3	Male	STAGE II	M0	N0	T1	STAGE I	30	0	780	0	780
TCGA-DW-7838-01	2	Male	STAGE I	MX	NX	T1B	STAGE I	66	0	2582	0	2582
TCGA-BQ-7055-01	1	Male	STAGE I	M0	NX	T1A	STAGE I	73	0	708	0	708
TCGA-KO-8406-01	3	Female	STAGE I	M0	N0	T1B	STAGE I	75	0	1288	0	1288
TCGA-B1-A47N-01	1	Male	STAGE I	MX	NX	T1A	STAGE I	62	0	641	0	641
TCGA-DZ-6135-01	1	Male	STAGE I	MX	NX	T1A	STAGE I	45	1	1500	0	1500
TCGA-A4-A5Y0-01	1	Female	STAGE I	MX	NX	T1B	STAGE I	61	0	378	0	378
TCGA-G7-A8LB-01	3	Male	STAGE IV	MX	NX	T2A	STAGE II	70	0	1251	0	1251
TCGA-KO-8405-01	1	Male	STAGE I	M0	N0	T1B	STAGE I	75	0	1504	0	1504
TCGA-HE-A5NF-01	2	Male	STAGE I	NA	NX	T1A	STAGE I	58	0	2949	0	2949
TCGA-IZ-A6M9-01	1	Male	STAGE I	MX	NX	T1A	STAGE I	63	0	600	0	600
TCGA-GL-A59R-01	3	Male	STAGE III	MX	N0	T3C	STAGE III	79	0	404	0	404
TCGA-SX-A71V-01	2	Male	STAGE I	M0	NX	T1	STAGE I	80	0	361	0	361
TCGA-A4-8517-01	1	Male	STAGE I	MX	NX	T1A	STAGE I	71	0	3498	0	3498
TCGA-Y8-A8RZ-01	2	Male	STAGE I	M0	N0	T1	STAGE I	30	0	392	0	392
TCGA-2Z-A9JR-01	1	Male	STAGE I	MX	NX	T1A	STAGE I	57	0	1983	0	1983
TCGA-BQ-5881-01	1	Male	STAGE I	M0	NX	T1A	STAGE I	69	0	1911	0	1911
TCGA-G7-7501-01	3	Female	STAGE III	MX	N1	T3A	STAGE III	55	0	7	0	7
TCGA-KO-8414-01	1	Female	STAGE I	M0	N0	T1B	STAGE I	75	0	23	0	23
TCGA-UZ-A9PX-01	1	Male	STAGE I	M0	N0	T1	STAGE I	30	0	805	0	805
TCGA-SX-A7SQ-01	1	Male	STAGE I	M0	NX	T1	STAGE I	48	0	3208	0	3208
TCGA-HE-A5NI-01	2	Male	STAGE I	M0	NX	T1A	STAGE I	73	0	2639	0	2639
TCGA-DZ-6132-01	1	Male	STAGE I	MX	NX	T1A	STAGE I	69	0	2752	0	2752
TCGA-BQ-7044-01	3	Male	STAGE III	M0	NX	T3A	STAGE III	73	0	2948	0	2948
TCGA-IA-A83S-01	3	Male	STAGE II	MX	NX	TX	STAGE II	81	0	1575	1	1558
TCGA-SX-A7SP-01	1	Female	STAGE I	M0	N0	T1B	STAGE I	66	0	3571	1	3157
TCGA-KL-8341-01	1	Male	STAGE I	M0	N0	T1B	STAGE I	75	0	3958	0	3958
TCGA-KN-8421-01	2	Female	STAGE I	M0	N0	T1B	STAGE I	75	0	1797	0	1797
TCGA-GL-7966-01	3	Female	STAGE III	MX	N1	T3	STAGE III	28	0	479	0	479
TCGA-UZ-A9PZ-01	3	Male	STAGE III	M0	N0	T1	STAGE III	30	0	232	0	232
TCGA-4A-A93Y-01	3	Female	STAGE II	M0	N0	T2B	STAGE II	63	0	379	0	379
TCGA-P4-A5E7-01	1	Female	STAGE I	MX	NX	T1B	STAGE I	74	0	114	0	114
TCGA-KN-8433-01	1	Female	STAGE I	M0	N0	T1B	STAGE I	75	0	765	0	765
TCGA-J7-6720-01	2	Male	STAGE I	M0	N0	T1	STAGE I	42	0	799	0	799
TCGA-BQ-7049-01	3	#N/A	STAGE III	M0	N0	T3A	STAGE III	64	0	1906	0	1906
TCGA-HE-A5NH-01	1	Male	STAGE I	NA	NX	T1A	STAGE I	62	1	725	0	725
TCGA-G7-6796-01	1	Male	STAGE I	MX	NX	T1A	STAGE I	58	0	32	0	32
TCGA-MH-A856-01	1	Male	STAGE I	M0	NX	T1A	STAGE I	54	0	1141	0	1141
TCGA-B3-4104-01	3	Male	STAGE II	M0	NX	T2	STAGE II	75	0	0	0	0
TCGA-B9-A5W9-01	1	Male	STAGE I	MX	NX	T1B	STAGE I	40	0	393	0	393
TCGA-Y8-A8RY-01	1	Male	STAGE I	M0	N0	T1	STAGE I	30	0	5	0	5
TCGA-KO-8417-01	2	Female	STAGE I	M0	N0	T1B	STAGE I	75	0	1553	0	1553
TCGA-DZ-6134-01	2	Male	STAGE I	MX	NX	T1A	STAGE I	69	0	3136	0	3136
TCGA-A4-A5XZ-01	1	Female	STAGE II	MX	NX	T2A	STAGE I	65	0	532	0	532
TCGA-A4-A5Y1-01	3	Male	STAGE III	MX	N1	T1B	STAGE II	75	0	757	0	757
TCGA-IZ-8196-01	1	Male	STAGE I	MX	NX	T1A	STAGE I	50	0	1437	0	1437
TCGA-KV-A6GE-01	2	Male	STAGE I	MX	NX	T1A	STAGE I	65	0	92	0	92
TCGA-A4-8518-01	1	Male	STAGE I	MX	NX	T1A	STAGE I	48	0	76	0	76
TCGA-BQ-7053-01	3	Female	STAGE III	M0	NX	T3	STAGE III	57	0	927	0	927
TCGA-A4-7915-01	3	Female	STAGE II	MX	N0	T2B	STAGE II	35	1	496	0	496
TCGA-BQ-7059-01	1	Male	STAGE I	M0	NX	T1B	STAGE I	71	0	3038	0	3038
TCGA-MH-A562-01	1	Male	STAGE I	MX	NX	T1A	STAGE I	57	0	516	0	516
TCGA-IA-A83W-01	1	Male	STAGE I	M0	N0	T1	STAGE I	70	0	2839	1	229
TCGA-5P-A9JU-01	3	Male	STAGE III	M0	N0	T3A	STAGE III	81	0	388	0	388
TCGA-KL-8342-01	2	Female	STAGE I	M0	N0	T1B	STAGE I	75	1	2624	1	2148
TCGA-KL-8327-01	1	Female	STAGE I	M0	N0	T1B	STAGE I	75	0	116	0	116
TCGA-A4-7734-01	1	Female	STAGE I	MX	NX	T1A	STAGE I	53	0	876	0	876
TCGA-KL-8331-01	2	Female	STAGE I	M0	N0	T1B	STAGE I	75	0	597	0	597
TCGA-A4-A7UZ-01	3	Male	STAGE III	MX	N1	T3A	STAGE III	71	0	2582	0	2582
TCGA-A4-7997-01	1	Male	STAGE I	M0	NX	T1B	STAGE I	67	0	788	0	788
TCGA-KL-8345-01	2	Male	STAGE I	M0	N0	T1B	STAGE I	75	0	3145	0	3145
TCGA-SX-A71R-01	2	Male	STAGE I	M0	N0	T1A	STAGE I	51	0	5925	0	5925
TCGA-Y8-A898-01	2	Male	STAGE I	M0	N0	T1	STAGE I	30	0	2492	1	2399
TCGA-F9-A7Q0-01	2	Female	STAGE I	M0	NX	T1B	STAGE I	37	0	1076	0	1076
TCGA-KN-8431-01	1	Female	STAGE I	M0	N0	T1B	STAGE I	75	0	876	1	876
TCGA-HE-A5NL-01	2	Male	STAGE I	MX	NX	T1A	STAGE I	51	0	1444	0	1444
TCGA-B9-7268-01	3	Male	STAGE II	M0	N0	T2	STAGE II	59	0	791	0	791
TCGA-IZ-A6M8-01	2	Male	STAGE I	MX	NX	T1A	STAGE I	69	0	3015	0	3015
TCGA-B1-A656-01	1	Male	STAGE I	M0	N0	T1A	STAGE I	64	0	1533	0	1533
TCGA-2Z-A9JS-01	1	Male	STAGE I	MX	NX	T1A	STAGE I	74	0	890	0	890
TCGA-BQ-5875-01	3	Female	STAGE III	M0	NX	T3A	STAGE III	66	0	965	0	965
TCGA-MH-A560-01	1	Male	STAGE I	MX	NX	T1A	STAGE I	62	1	492	0	492
TCGA-BQ-5882-01	3	Male	STAGE III	M0	N0	T3B	STAGE III	54	1	270	1	127
TCGA-KM-8442-01	1	Male	STAGE I	M0	N0	T1B	STAGE I	75	1	754	1	175
TCGA-EV-5903-01	2	Male	STAGE I	M0	NX	T1A	STAGE I	57	1	2172	1	2172
TCGA-P4-AAVO-01	1	Male	STAGE I	MX	NX	T1B	STAGE I	69	0	3	0	3
TCGA-BQ-7061-01	1	Female	STAGE I	M0	NX	T1B	STAGE I	83	0	708	0	708
TCGA-P4-A5ED-01	1	Male	STAGE I	MX	NX	T1A	STAGE I	51	1	1364	0	1364
TCGA-MH-A854-01	2	Female	STAGE I	MX	NX	T1B	STAGE I	62	0	1938	1	1022
TCGA-UZ-A9PR-01	1	Male	STAGE I	M0	N0	T1	STAGE I	30	0	769	0	769
TCGA-UZ-A9PQ-01	3	Male	STAGE III	M0	N0	T1	STAGE I	30	0	27	0	27
TCGA-O9-A75Z-01	1	Male	STAGE I	MX	NX	T1A	STAGE I	44	0	1562	0	1562
TCGA-Y8-A896-01	3	Male	STAGE III	M0	N0	T1	STAGE III	30	1	658	1	340
TCGA-GL-A4EM-01	1	Male	STAGE I	MX	NX	T1B	STAGE I	61	0	436	0	436
TCGA-G7-6797-01	3	Male	STAGE III	MX	NX	T1A	STAGE I	46	0	549	1	450
TCGA-Y8-A895-01	2	Male	STAGE I	M0	N0	T1	STAGE I	30	0	2765	0	2765
TCGA-BQ-5891-01	3	Female	STAGE III	M0	N0	T3B	STAGE III	57	0	876	0	876
TCGA-KN-8427-01	2	Male	STAGE I	M0	N0	T1B	STAGE I	75	0	650	0	650
TCGA-KN-8436-01	1	Male	STAGE I	M0	N0	T1B	STAGE I	75	0	714	0	714
TCGA-AL-3473-01	1	Male	STAGE II	M0	N0	T2	STAGE II	55	1	1536	0	1536
TCGA-KL-8338-01	1	Male	STAGE I	M0	N0	T1B	STAGE I	75	0	2991	0	2991
TCGA-IA-A40U-01	3	Male	STAGE III	MX	N0	T3B	STAGE III	56	0	1856	0	1856
TCGA-Y8-A894-01	1	Female	STAGE I	M0	N0	T1	STAGE I	30	0	309	0	309
TCGA-P4-AAVK-01	2	Male	STAGE III	MX	N1	T3A	STAGE III	74	0	586	0	586
TCGA-B9-A44B-01	3	Male	STAGE III	NA	NX	T3B	STAGE III	70	0	364	0	364
TCGA-G7-A4TM-01	1	Male	STAGE I	MX	NX	T1A	STAGE I	40	0	1242	0	1242
TCGA-J7-A8I2-01	2	Male	STAGE I	M0	N0	T1B	STAGE I	75	0	496	0	496
TCGA-B9-5155-01	3	Male	STAGE III	NA	NX	T3A	STAGE III	71	0	930	0	930
TCGA-DW-7841-01	1	Male	STAGE I	MX	NX	T1B	STAGE I	61	0	2453	1	1447
TCGA-UN-AAZ9-01	1	Female	STAGE I	MX	N0	T1B	STAGE I	76	0	3179	0	3179
TCGA-BQ-5877-01	3	Male	STAGE IV	M1	N1	T3A	STAGE IV	60	0	2460	0	2460
TCGA-AL-7173-01	3	Female	STAGE IV	M0	N2	T3	STAGE III	72	1	321	1	220
TCGA-B1-5398-01	3	Male	STAGE III	M0	N0	T3B	STAGE III	73	1	395	1	296
TCGA-BQ-5886-01	3	Male	STAGE III	M0	NX	T3A	STAGE III	75	0	13	0	13
TCGA-B3-3925-01	3	Male	STAGE III	M0	NX	T3A	STAGE III	52	0	2269	0	2269
TCGA-UZ-A9PS-01	3	Female	STAGE II	M0	N0	T1	STAGE I	30	0	29	0	29
TCGA-SX-A7SU-01	1	Male	STAGE I	M0	NX	T1	STAGE I	47	0	1257	0	1257
TCGA-HE-7130-01	3	Female	STAGE III	M0	NX	T3	STAGE III	NA	1	1070	0	1070
TCGA-J7-8537-01	3	Female	STAGE III	M0	N1	T3	STAGE III	37	0	1040	0	1040
TCGA-KO-8413-01	2	Male	STAGE I	M0	N0	T1B	STAGE I	75	0	953	0	953
TCGA-UZ-A9PL-01	3	Male	STAGE II	MX	NX	T2	STAGE II	59	0	510	0	510
TCGA-UZ-A9PM-01	3	Male	STAGE II	MX	N0	T2	STAGE II	62	1	1557	0	1557
TCGA-SX-A7SL-01	1	Male	STAGE I	M0	NX	T1A	STAGE I	74	0	1516	0	1516
TCGA-KL-8346-01	1	Male	STAGE I	M0	N0	T1B	STAGE I	75	0	419	0	419
TCGA-GL-6846-01	3	Male	STAGE IV	MX	N1	T4	STAGE IV	52	0	0	0	0
TCGA-F9-A7VF-01	1	Female	STAGE I	M0	NX	T1A	STAGE I	75	0	218	0	218
TCGA-B1-A654-01	1	Female	STAGE I	M0	NX	T1A	STAGE I	43	0	649	0	649
TCGA-Q2-A5QZ-01	3	Female	STAGE III	MX	NX	T3A	STAGE III	61	0	379	0	379
TCGA-BQ-5890-01	3	Male	STAGE III	M0	N0	T3A	STAGE III	69	0	506	1	493
TCGA-DW-5561-01	1	Male	STAGE I	M0	NX	T1A	STAGE I	51	0	1043	0	1043
TCGA-B1-A47O-01	1	#N/A	STAGE I	MX	NX	T1A	STAGE I	62	0	1864	0	1864
TCGA-DZ-6131-01	3	Male	STAGE III	MX	N0	T3A	STAGE III	31	0	214	0	214
TCGA-SX-A71W-01	2	#N/A	STAGE I	M0	NX	T1	STAGE I	80	0	161	0	161
TCGA-G7-6792-01	2	Male	STAGE I	MX	NX	T1B	STAGE I	40	0	3068	0	3068
TCGA-A4-A772-01	1	Male	STAGE I	MX	NX	T1B	STAGE I	39	0	567	0	567
TCGA-BQ-5885-01	3	Male	STAGE III	M0	N0	T3	STAGE III	63	0	1029	0	1029
TCGA-A4-8516-01	3	Male	STAGE III	MX	NX	T3A	STAGE III	62	1	624	1	110
TCGA-GL-A59T-01	1	Male	STAGE I	MX	NX	T1B	STAGE I	46	0	1049	0	1049
TCGA-F9-A97G-01	3	Male	STAGE III	M0	N0	T3	STAGE III	79	0	2429	0	2429
TCGA-BQ-5888-01	1	Female	STAGE I	M0	N0	T1A	STAGE I	74	0	1770	0	1770
TCGA-B1-A47M-01	3	Male	STAGE III	MX	NX	T3A	STAGE III	79	0	792	0	792
TCGA-P4-A5E6-01	3	Male	STAGE III	MX	N1	T1B	STAGE III	67	0	791	1	791

## Sheet: sar low
Mixture	Cluster	Gender	AJCC Stage	M	N	T	TNM Stage	Diagnosis Age	OS	OS.time	PFI	PFI.time
TCGA-KO-8410-01	1	Female	STAGE I	M0	N0	T1B	STAGE I	75	0	4169	0	4169
TCGA-KL-8343-01	1	Male	STAGE I	M0	N0	T1B	STAGE I	75	0	307	1	268
TCGA-P4-A5E6-01	3	Male	STAGE III	MX	N1	T1B	STAGE III	67	0	791	1	791
TCGA-KL-8325-01	2	Female	STAGE I	M0	N0	T1B	STAGE I	75	0	3180	0	3180
TCGA-B3-3926-01	2	Female	STAGE I	M0	NX	T1	STAGE I	59	0	4622	1	2317
TCGA-HE-7128-01	1	Male	STAGE I	MX	NX	T1	STAGE I	NA	0	3745	0	3745
TCGA-BQ-5876-01	1	Male	STAGE I	M0	NX	T1A	STAGE I	75	0	2820	0	2820
TCGA-B1-A655-01	1	Female	STAGE I	M0	N0	T1A	STAGE I	77	0	4676	0	4676
TCGA-KN-8437-01	1	Male	STAGE I	M0	N0	T1B	STAGE I	75	0	3127	0	3127
TCGA-A4-7996-01	2	Female	STAGE I	MX	NX	T1A	STAGE I	61	0	588	0	588
TCGA-KO-8411-01	1	Male	STAGE I	M0	N0	T1B	STAGE I	75	0	1897	0	1897
TCGA-KL-8333-01	1	Male	STAGE I	M0	N0	T1B	STAGE I	75	0	3322	0	3322
TCGA-KN-8432-01	1	Female	STAGE I	M0	N0	T1B	STAGE I	75	0	108	0	108
TCGA-KN-8419-01	2	Male	STAGE I	M0	N0	T1B	STAGE I	75	0	3935	0	3935
TCGA-B3-4103-01	1	Male	STAGE I	M0	NX	T1A	STAGE I	56	0	3010	0	3010
TCGA-BQ-5884-01	1	Female	STAGE I	M0	NX	T1A	STAGE I	59	0	2650	1	1989
TCGA-KM-8477-01	2	Male	STAGE I	M0	N0	T1B	STAGE I	75	0	2633	0	2633
TCGA-KM-8440-01	2	Male	STAGE I	M0	N0	T1B	STAGE I	75	0	341	0	341
TCGA-KN-8429-01	2	Female	STAGE I	M0	N0	T1B	STAGE I	75	0	3212	0	3212
TCGA-A4-7997-01	1	Male	STAGE I	M0	NX	T1B	STAGE I	67	0	788	0	788
TCGA-BQ-7055-01	1	Male	STAGE I	M0	NX	T1A	STAGE I	73	0	708	0	708
TCGA-BQ-5892-01	1	Male	STAGE I	M0	N0	T1B	STAGE I	51	0	2815	0	2815
TCGA-UZ-A9Q1-01	2	Female	STAGE I	M0	N0	T1	STAGE I	30	0	3304	0	3304
TCGA-KN-8418-01	1	Female	STAGE I	M0	N0	T1B	STAGE I	75	0	1520	0	1520
TCGA-KL-8341-01	1	Male	STAGE I	M0	N0	T1B	STAGE I	75	0	3958	0	3958
TCGA-SX-A7SQ-01	1	Male	STAGE I	M0	NX	T1	STAGE I	48	0	3208	0	3208
TCGA-BQ-5883-01	2	Female	STAGE I	M0	NX	T1A	STAGE I	79	0	1366	0	1366
TCGA-BQ-7059-01	1	Male	STAGE I	M0	NX	T1B	STAGE I	71	0	3038	0	3038
TCGA-B9-4113-01	1	Male	STAGE I	NA	NX	T1	STAGE I	64	0	2939	0	2939
TCGA-KN-8435-01	2	Male	STAGE I	M0	N0	T1B	STAGE I	75	0	2024	0	2024
TCGA-DW-7837-01	2	Male	STAGE I	MX	NX	T1B	STAGE I	43	0	2752	0	2752
TCGA-DW-7838-01	2	Male	STAGE I	MX	NX	T1B	STAGE I	66	0	2582	0	2582
TCGA-A4-8517-01	1	Male	STAGE I	MX	NX	T1A	STAGE I	71	0	3498	0	3498
TCGA-KN-8436-01	1	Male	STAGE I	M0	N0	T1B	STAGE I	75	0	714	0	714
TCGA-KL-8330-01	2	Female	STAGE I	M0	N0	T1B	STAGE I	75	0	2815	0	2815
TCGA-DZ-6132-01	1	Male	STAGE I	MX	NX	T1A	STAGE I	69	0	2752	0	2752
TCGA-DW-7839-01	1	Female	STAGE I	MX	NX	T1B	STAGE I	58	0	428	1	412
TCGA-EV-5901-01	2	Female	STAGE I	M0	NX	T1	STAGE I	47	0	1188	1	1157
TCGA-SX-A7SO-01	2	Male	STAGE I	M0	NX	T1B	STAGE I	64	0	1364	0	1364
TCGA-DZ-6133-01	2	Female	STAGE I	MX	NX	T1A	STAGE I	66	0	684	0	684
TCGA-KL-8335-01	1	Male	STAGE I	M0	N0	T1B	STAGE I	75	0	2248	0	2248
TCGA-HE-A5NF-01	2	Male	STAGE I	NA	NX	T1A	STAGE I	58	0	2949	0	2949
TCGA-G7-7502-01	1	Male	STAGE I	MX	NX	T1B	STAGE I	83	0	1665	0	1665
TCGA-A4-8518-01	1	Male	STAGE I	MX	NX	T1A	STAGE I	48	0	76	0	76
TCGA-KN-8421-01	2	Female	STAGE I	M0	N0	T1B	STAGE I	75	0	1797	0	1797
TCGA-KL-8345-01	2	Male	STAGE I	M0	N0	T1B	STAGE I	75	0	3145	0	3145
TCGA-KV-A74V-01	2	Male	STAGE I	M0	N0	T1A	STAGE I	40	0	390	0	390
TCGA-KO-8417-01	2	Female	STAGE I	M0	N0	T1B	STAGE I	75	0	1553	0	1553
TCGA-DZ-6134-01	2	Male	STAGE I	MX	NX	T1A	STAGE I	69	0	3136	0	3136
TCGA-KM-8442-01	1	Male	STAGE I	M0	N0	T1B	STAGE I	75	1	754	1	175
TCGA-2Z-A9JR-01	1	Male	STAGE I	MX	NX	T1A	STAGE I	57	0	1983	0	1983
TCGA-KO-8413-01	2	Male	STAGE I	M0	N0	T1B	STAGE I	75	0	953	0	953
TCGA-KO-8406-01	3	Female	STAGE I	M0	N0	T1B	STAGE I	75	0	1288	0	1288
TCGA-IZ-8196-01	1	Male	STAGE I	MX	NX	T1A	STAGE I	50	0	1437	0	1437
TCGA-2Z-A9JS-01	1	Male	STAGE I	MX	NX	T1A	STAGE I	74	0	890	0	890
TCGA-A4-7585-01	3	Male	STAGE III	M0	N0	T3A	STAGE III	67	0	618	0	618
TCGA-KN-8423-01	1	Male	STAGE I	M0	N0	T1B	STAGE I	75	0	3056	0	3056
TCGA-UN-AAZ9-01	1	Female	STAGE I	MX	N0	T1B	STAGE I	76	0	3179	0	3179
TCGA-KM-8476-01	1	Male	STAGE I	M0	N0	T1B	STAGE I	75	0	347	0	347
TCGA-KN-8425-01	2	Male	STAGE I	M0	N0	T1B	STAGE I	75	0	2674	0	2674
TCGA-GL-A59T-01	1	Male	STAGE I	MX	NX	T1B	STAGE I	46	0	1049	0	1049
TCGA-MH-A857-01	2	Male	STAGE I	M0	NX	T1A	STAGE I	63	0	616	0	616
TCGA-J7-6720-01	2	Male	STAGE I	M0	N0	T1	STAGE I	42	0	799	0	799
TCGA-4A-A93X-01	3	Male	STAGE IV	MX	N1	T3A	STAGE III	58	0	352	0	352
TCGA-BQ-7050-01	2	Female	STAGE I	M0	N0	T1A	STAGE I	53	0	1454	0	1454
TCGA-EV-5903-01	2	Male	STAGE I	M0	NX	T1A	STAGE I	57	1	2172	1	2172
TCGA-KL-8328-01	1	Male	STAGE I	M0	N0	T1B	STAGE I	75	0	2816	0	2816
TCGA-G7-6792-01	2	Male	STAGE I	MX	NX	T1B	STAGE I	40	0	3068	0	3068
TCGA-SX-A7SU-01	1	Male	STAGE I	M0	NX	T1	STAGE I	47	0	1257	0	1257
TCGA-KN-8431-01	1	Female	STAGE I	M0	N0	T1B	STAGE I	75	0	876	1	876
TCGA-KL-8337-01	2	Male	STAGE I	M0	N0	T1B	STAGE I	75	0	616	0	616
TCGA-HE-A5NH-01	1	Male	STAGE I	NA	NX	T1A	STAGE I	62	1	725	0	725
TCGA-KN-8426-01	1	Male	STAGE I	M0	N0	T1B	STAGE I	75	0	1110	0	1110
TCGA-GL-A9DE-01	1	Male	STAGE I	MX	NX	T1B	STAGE I	74	0	775	0	775
TCGA-KL-8338-01	1	Male	STAGE I	M0	N0	T1B	STAGE I	75	0	2991	0	2991
TCGA-G7-A8LE-01	1	Male	STAGE I	MX	NX	T1A	STAGE I	62	0	497	0	497
TCGA-A4-7734-01	1	Female	STAGE I	MX	NX	T1A	STAGE I	53	0	876	0	876
TCGA-GL-A59R-01	3	Male	STAGE III	MX	N0	T3C	STAGE III	79	0	404	0	404
TCGA-F9-A97G-01	3	Male	STAGE III	M0	N0	T3	STAGE III	79	0	2429	0	2429
TCGA-SX-A71S-01	1	Female	STAGE I	M0	NX	T1	STAGE I	66	0	608	0	608
TCGA-A4-7584-01	1	Male	STAGE I	MX	NX	T1A	STAGE I	59	0	73	0	73
TCGA-BQ-7062-01	2	Male	STAGE I	M0	NX	T1A	STAGE I	64	0	842	0	842
TCGA-BQ-7049-01	3	#N/A	STAGE III	M0	N0	T3A	STAGE III	64	0	1906	0	1906
TCGA-B3-8121-01	1	Female	STAGE I	MX	NX	T1	STAGE I	48	0	379	0	379
TCGA-BQ-7061-01	1	Female	STAGE I	M0	NX	T1B	STAGE I	83	0	708	0	708
TCGA-UZ-A9Q0-01	1	Male	STAGE I	M0	N0	T1	STAGE I	30	0	374	0	374
TCGA-UZ-A9PO-01	1	Male	STAGE I	MX	NX	T1A	STAGE I	80	0	547	0	547
TCGA-J7-A8I2-01	2	Male	STAGE I	M0	N0	T1B	STAGE I	75	0	496	0	496
TCGA-KM-8439-01	1	Male	STAGE I	M0	N0	T1B	STAGE I	75	0	924	0	924
TCGA-BQ-7048-01	3	Male	STAGE III	M0	N0	T3A	STAGE III	64	1	2941	0	2941
TCGA-A4-8515-01	1	Male	STAGE I	MX	NX	T1A	STAGE I	47	0	1194	0	1194
TCGA-G7-6796-01	1	Male	STAGE I	MX	NX	T1A	STAGE I	58	0	32	0	32
TCGA-B9-4115-01	1	Male	STAGE I	NA	NX	T1A	STAGE I	53	0	612	1	143
TCGA-BQ-5886-01	3	Male	STAGE III	M0	NX	T3A	STAGE III	75	0	13	0	13
TCGA-P4-A5E7-01	1	Female	STAGE I	MX	NX	T1B	STAGE I	74	0	114	0	114
TCGA-KM-8441-01	1	Female	STAGE I	M0	N0	T1B	STAGE I	75	0	1486	0	1486
TCGA-WN-A9G9-01	2	Male	STAGE I	M0	N0	T1	STAGE I	30	0	238	0	238
TCGA-KN-8434-01	1	Female	STAGE I	M0	N0	T1B	STAGE I	75	0	233	0	233
TCGA-B1-7332-01	3	Female	STAGE II	MX	NX	T2A	STAGE I	60	0	369	1	0
TCGA-DW-7842-01	1	Male	STAGE I	MX	NX	T1A	STAGE I	52	0	373	0	373
TCGA-KL-8329-01	1	Female	STAGE I	M0	N0	T1B	STAGE I	75	0	1457	0	1457
TCGA-A4-A4ZT-01	2	Female	STAGE I	MX	NX	T1B	STAGE I	71	0	885	0	885
TCGA-KN-8424-01	2	Female	STAGE I	M0	N0	T1B	STAGE I	75	0	414	0	414
TCGA-KL-8344-01	2	Male	STAGE I	M0	N0	T1B	STAGE I	75	0	1615	0	1615
TCGA-KO-8415-01	1	Female	STAGE I	M0	N0	T1B	STAGE I	75	0	1981	1	308
TCGA-SX-A71V-01	2	Male	STAGE I	M0	NX	T1	STAGE I	80	0	361	0	361
TCGA-IA-A83W-01	1	Male	STAGE I	M0	N0	T1	STAGE I	70	0	2839	1	229
TCGA-BQ-5888-01	1	Female	STAGE I	M0	N0	T1A	STAGE I	74	0	1770	0	1770
TCGA-KM-8443-01	1	Male	STAGE I	M0	N0	T1B	STAGE I	75	0	921	0	921
TCGA-B9-A8YI-01	1	Male	STAGE I	MX	NX	T1B	STAGE I	79	0	845	0	845
TCGA-SX-A7SL-01	1	Male	STAGE I	M0	NX	T1A	STAGE I	74	0	1516	0	1516
TCGA-A4-8310-01	3	Male	STAGE III	MX	NX	T3A	STAGE III	58	0	771	0	771
TCGA-KL-8342-01	2	Female	STAGE I	M0	N0	T1B	STAGE I	75	1	2624	1	2148
TCGA-B1-A47O-01	1	#N/A	STAGE I	MX	NX	T1A	STAGE I	62	0	1864	0	1864
TCGA-MH-A855-01	3	Female	STAGE II	MX	NX	T2B	STAGE II	52	0	475	0	475
TCGA-IZ-8195-01	3	Male	STAGE II	MX	NX	T2A	STAGE I	82	0	560	0	560
TCGA-DW-7836-01	1	Male	STAGE I	MX	NX	T1A	STAGE I	55	0	445	0	445
TCGA-A4-8312-01	1	Male	STAGE I	MX	NX	T1	STAGE I	60	0	4	0	4
TCGA-UZ-A9PX-01	1	Male	STAGE I	M0	N0	T1	STAGE I	30	0	805	0	805
TCGA-KM-8639-01	1	Male	STAGE I	M0	N0	T1B	STAGE I	75	0	2173	0	2173
TCGA-B1-A47M-01	3	Male	STAGE III	MX	NX	T3A	STAGE III	79	0	792	0	792
TCGA-SX-A71W-01	2	#N/A	STAGE I	M0	NX	T1	STAGE I	80	0	161	0	161
TCGA-UZ-A9PP-01	2	Male	STAGE I	M0	N0	T1	STAGE I	30	0	841	0	841
TCGA-GL-7773-01	1	Male	STAGE I	MX	NX	T1A	STAGE I	63	0	1590	1	232
TCGA-UZ-A9PV-01	1	Male	STAGE I	M0	N0	T1	STAGE I	30	0	205	0	205
TCGA-UZ-A9PZ-01	3	Male	STAGE III	M0	N0	T1	STAGE III	30	0	232	0	232
TCGA-PJ-A5Z8-01	2	Female	STAGE I	M0	NX	T1A	STAGE I	60	0	3152	0	3152
TCGA-KO-8414-01	1	Female	STAGE I	M0	N0	T1B	STAGE I	75	0	23	0	23
TCGA-Y8-A8RY-01	1	Male	STAGE I	M0	N0	T1	STAGE I	30	0	5	0	5
TCGA-4A-A93Y-01	3	Female	STAGE II	M0	N0	T2B	STAGE II	63	0	379	0	379
TCGA-KL-8340-01	1	Male	STAGE I	M0	N0	T1B	STAGE I	75	0	2400	0	2400
TCGA-BQ-5881-01	1	Male	STAGE I	M0	NX	T1A	STAGE I	69	0	1911	0	1911
TCGA-Y8-A8S0-01	1	Male	STAGE I	M0	N0	T1	STAGE I	30	0	3035	0	3035
TCGA-B9-A44B-01	3	Male	STAGE III	NA	NX	T3B	STAGE III	70	0	364	0	364
TCGA-AL-3471-01	1	Male	STAGE I	M0	NX	T1B	STAGE I	74	0	1331	0	1331
TCGA-G7-A8LB-01	3	Male	STAGE IV	MX	NX	T2A	STAGE II	70	0	1251	0	1251
TCGA-BQ-7046-01	1	Male	STAGE I	M0	NX	T1A	STAGE I	61	0	376	0	376

## Sheet: sar high
Mixture	Cluster	Gender	AJCC Stage	M	N	T	TNM Stage	Diagnosis Age	OS	OS.time	PFI	PFI.time
TCGA-UZ-A9PR-01	1	Male	STAGE I	M0	N0	T1	STAGE I	30	0	769	0	769
TCGA-B9-A5W7-01	2	Male	STAGE I	NA	NX	T1A	STAGE I	47	0	540	0	540
TCGA-A4-A48D-01	3	Male	STAGE I	MX	NX	T1B	STAGE I	84	0	677	0	677
TCGA-DW-7963-01	1	Male	STAGE I	MX	N0	T1B	STAGE I	43	0	767	0	767
TCGA-G7-A4TM-01	1	Male	STAGE I	MX	NX	T1A	STAGE I	40	0	1242	0	1242
TCGA-P4-A5EB-01	2	Male	STAGE I	MX	NX	T1B	STAGE I	83	0	792	0	792
TCGA-F9-A7VF-01	1	Female	STAGE I	M0	NX	T1A	STAGE I	75	0	218	0	218
TCGA-MH-A55W-01	2	Male	STAGE I	MX	NX	T1B	STAGE I	50	0	3368	0	3368
TCGA-DW-7840-01	2	Male	STAGE I	MX	NX	T1B	STAGE I	60	0	0	0	0
TCGA-HE-A5NI-01	2	Male	STAGE I	M0	NX	T1A	STAGE I	73	0	2639	0	2639
TCGA-B9-A5W8-01	3	Male	STAGE II	M0	NX	T2B	STAGE II	50	0	3811	0	3811
TCGA-IZ-A6M9-01	1	Male	STAGE I	MX	NX	T1A	STAGE I	63	0	600	0	600
TCGA-KL-8327-01	1	Female	STAGE I	M0	N0	T1B	STAGE I	75	0	116	0	116
TCGA-O9-A75Z-01	1	Male	STAGE I	MX	NX	T1A	STAGE I	44	0	1562	0	1562
TCGA-AT-A5NU-01	1	Male	STAGE I	MX	NX	T1A	STAGE I	77	0	585	1	564
TCGA-SX-A71U-01	1	Male	STAGE I	M0	NX	T1A	STAGE I	57	0	252	0	252
TCGA-KL-8331-01	2	Female	STAGE I	M0	N0	T1B	STAGE I	75	0	597	0	597
TCGA-A4-A5XZ-01	1	Female	STAGE II	MX	NX	T2A	STAGE I	65	0	532	0	532
TCGA-A4-A772-01	1	Male	STAGE I	MX	NX	T1B	STAGE I	39	0	567	0	567
TCGA-A4-8516-01	3	Male	STAGE III	MX	NX	T3A	STAGE III	62	1	624	1	110
TCGA-KL-8346-01	1	Male	STAGE I	M0	N0	T1B	STAGE I	75	0	419	0	419
TCGA-B1-5398-01	3	Male	STAGE III	M0	N0	T3B	STAGE III	73	1	395	1	296
TCGA-G7-6797-01	3	Male	STAGE III	MX	NX	T1A	STAGE I	46	0	549	1	450
TCGA-HE-7130-01	3	Female	STAGE III	M0	NX	T3	STAGE III	NA	1	1070	0	1070
TCGA-G7-6790-01	1	Male	STAGE I	MX	NX	T1A	STAGE I	57	0	360	0	360
TCGA-GL-6846-01	3	Male	STAGE IV	MX	N1	T4	STAGE IV	52	0	0	0	0
TCGA-B3-A6W5-01	1	Male	STAGE I	MX	NX	T1	STAGE I	43	0	496	0	496
TCGA-SX-A7SS-01	1	Male	STAGE I	M0	N0	T1	STAGE I	67	1	2043	1	1408
TCGA-KO-8405-01	1	Male	STAGE I	M0	N0	T1B	STAGE I	75	0	1504	0	1504
TCGA-5P-A9JU-01	3	Male	STAGE III	M0	N0	T3A	STAGE III	81	0	388	0	388
TCGA-BQ-7056-01	1	#N/A	STAGE I	M0	NX	T1A	STAGE I	73	0	2627	1	2494
TCGA-B1-A657-01	1	Male	STAGE I	M0	N0	T1B	STAGE I	54	0	30	0	30
TCGA-A4-7828-01	1	Female	STAGE I	M0	NX	T1A	STAGE I	74	0	1142	0	1142
TCGA-AL-7173-01	3	Female	STAGE IV	M0	N2	T3	STAGE III	72	1	321	1	220
TCGA-WN-AB4C-01	1	Female	STAGE I	M0	N0	T1	STAGE I	30	0	183	0	183
TCGA-BQ-5882-01	3	Male	STAGE III	M0	N0	T3B	STAGE III	54	1	270	1	127
TCGA-BQ-7060-01	1	Male	STAGE I	M0	NX	T1A	STAGE I	53	0	659	1	408
TCGA-DW-7841-01	1	Male	STAGE I	MX	NX	T1B	STAGE I	61	0	2453	1	1447
TCGA-A4-7583-01	1	Male	STAGE I	M0	N0	T1	STAGE I	60	0	511	0	511
TCGA-Y8-A897-01	1	Female	STAGE I	M0	N0	T1	STAGE I	30	0	768	0	768
TCGA-F9-A7Q0-01	2	Female	STAGE I	M0	NX	T1B	STAGE I	37	0	1076	0	1076
TCGA-AL-3473-01	1	Male	STAGE II	M0	N0	T2	STAGE II	55	1	1536	0	1536
TCGA-KN-8427-01	2	Male	STAGE I	M0	N0	T1B	STAGE I	75	0	650	0	650
TCGA-A4-A5Y0-01	1	Female	STAGE I	MX	NX	T1B	STAGE I	61	0	378	0	378
TCGA-G7-A8LC-01	2	Male	STAGE I	MX	NX	T1A	STAGE I	61	0	803	0	803
TCGA-BQ-7051-01	3	Male	STAGE II	M0	N0	T2	STAGE II	74	0	1539	0	1539
TCGA-BQ-5877-01	3	Male	STAGE IV	M1	N1	T3A	STAGE IV	60	0	2460	0	2460
TCGA-B1-A656-01	1	Male	STAGE I	M0	N0	T1A	STAGE I	64	0	1533	0	1533
TCGA-Y8-A8S1-01	2	Male	STAGE I	M0	N0	T1	STAGE I	30	1	2609	0	2609
TCGA-Q2-A5QZ-01	3	Female	STAGE III	MX	NX	T3A	STAGE III	61	0	379	0	379
TCGA-KV-A6GE-01	2	Male	STAGE I	MX	NX	T1A	STAGE I	65	0	92	0	92
TCGA-IA-A40U-01	3	Male	STAGE III	MX	N0	T3B	STAGE III	56	0	1856	0	1856
TCGA-IZ-A6M8-01	2	Male	STAGE I	MX	NX	T1A	STAGE I	69	0	3015	0	3015
TCGA-BQ-5878-01	3	Female	STAGE III	M0	N1	T3A	STAGE III	79	0	341	0	341
TCGA-P4-AAVK-01	2	Male	STAGE III	MX	N1	T3A	STAGE III	74	0	586	0	586
TCGA-MH-A854-01	2	Female	STAGE I	MX	NX	T1B	STAGE I	62	0	1938	1	1022
TCGA-DZ-6135-01	1	Male	STAGE I	MX	NX	T1A	STAGE I	45	1	1500	0	1500
TCGA-J7-8537-01	3	Female	STAGE III	M0	N1	T3	STAGE III	37	0	1040	0	1040
TCGA-Y8-A896-01	3	Male	STAGE III	M0	N0	T1	STAGE III	30	1	658	1	340
TCGA-KL-8334-01	1	Female	STAGE I	M0	N0	T1B	STAGE I	75	0	536	0	536
TCGA-UZ-A9PL-01	3	Male	STAGE II	MX	NX	T2	STAGE II	59	0	510	0	510
TCGA-A4-7915-01	3	Female	STAGE II	MX	N0	T2B	STAGE II	35	1	496	0	496
TCGA-KO-8416-01	2	Male	STAGE I	M0	N0	T1B	STAGE I	75	0	657	0	657
TCGA-UZ-A9PK-01	1	Male	STAGE I	MX	NX	T1	STAGE I	71	0	578	0	578
TCGA-V9-A7HT-01	3	Male	STAGE II	M0	N0	T1	STAGE I	30	0	780	0	780
TCGA-IA-A83V-01	1	Male	STAGE I	MX	NX	T1B	STAGE I	63	0	709	0	709
TCGA-KO-8403-01	1	Male	STAGE I	M0	N0	T1B	STAGE I	75	0	471	0	471
TCGA-BQ-7044-01	3	Male	STAGE III	M0	NX	T3A	STAGE III	73	0	2948	0	2948
TCGA-BQ-5875-01	3	Female	STAGE III	M0	NX	T3A	STAGE III	66	0	965	0	965
TCGA-GL-7966-01	3	Female	STAGE III	MX	N1	T3	STAGE III	28	0	479	0	479
TCGA-GL-8500-01	2	Male	STAGE I	MX	NX	T1B	STAGE I	63	0	947	0	947
TCGA-B9-A5W9-01	1	Male	STAGE I	MX	NX	T1B	STAGE I	40	0	393	0	393
TCGA-KO-8407-01	1	Male	STAGE I	M0	N0	T1B	STAGE I	75	0	1357	0	1357
TCGA-Y8-A894-01	1	Female	STAGE I	M0	N0	T1	STAGE I	30	0	309	0	309
TCGA-KL-8324-01	2	Female	STAGE I	M0	N0	T1B	STAGE I	75	0	3760	0	3760
TCGA-BQ-5891-01	3	Female	STAGE III	M0	N0	T3B	STAGE III	57	0	876	0	876
TCGA-A4-8098-01	1	Male	STAGE I	MX	NX	T1A	STAGE I	73	0	1093	0	1093
TCGA-HE-7129-01	3	Male	STAGE II	M0	NX	T2	STAGE II	NA	0	524	0	524
TCGA-BQ-5890-01	3	Male	STAGE III	M0	N0	T3A	STAGE III	69	0	506	1	493
TCGA-B3-3925-01	3	Male	STAGE III	M0	NX	T3A	STAGE III	52	0	2269	0	2269
TCGA-HE-A5NL-01	2	Male	STAGE I	MX	NX	T1A	STAGE I	51	0	1444	0	1444
TCGA-SX-A7SP-01	1	Female	STAGE I	M0	N0	T1B	STAGE I	66	0	3571	1	3157
TCGA-DZ-6131-01	3	Male	STAGE III	MX	N0	T3A	STAGE III	31	0	214	0	214
TCGA-UZ-A9PM-01	3	Male	STAGE II	MX	N0	T2	STAGE II	62	1	1557	0	1557
TCGA-KL-8326-01	2	Male	STAGE I	M0	N0	T1B	STAGE I	75	0	2060	1	332
TCGA-GL-A4EM-01	1	Male	STAGE I	MX	NX	T1B	STAGE I	61	0	436	0	436
TCGA-KL-8332-01	1	Male	STAGE I	M0	N0	T1B	STAGE I	75	0	403	0	403
TCGA-IA-A83S-01	3	Male	STAGE II	MX	NX	TX	STAGE II	81	0	1575	1	1558
TCGA-B1-A47N-01	1	Male	STAGE I	MX	NX	T1A	STAGE I	62	0	641	0	641
TCGA-EV-5902-01	1	Male	STAGE I	M0	NX	T1	STAGE I	58	0	67	0	67
TCGA-SX-A7SR-01	3	Male	STAGE II	M0	NX	T2A	STAGE I	66	0	786	0	786
TCGA-4A-A93W-01	2	Female	STAGE I	M0	N0	T1A	STAGE I	66	0	1240	0	1240
TCGA-IA-A40X-01	1	Female	STAGE I	MX	NX	T1A	STAGE I	49	0	3950	0	3950
TCGA-DW-5561-01	1	Male	STAGE I	M0	NX	T1A	STAGE I	51	0	1043	0	1043
TCGA-KN-8433-01	1	Female	STAGE I	M0	N0	T1B	STAGE I	75	0	765	0	765
TCGA-MH-A856-01	1	Male	STAGE I	M0	NX	T1A	STAGE I	54	0	1141	0	1141
TCGA-Y8-A8RZ-01	2	Male	STAGE I	M0	N0	T1	STAGE I	30	0	392	0	392
TCGA-A4-8630-01	2	Female	STAGE I	MX	NX	T1B	STAGE I	59	0	823	0	823
TCGA-P4-AAVM-01	1	Male	STAGE I	MX	NX	T1A	STAGE I	69	0	3010	0	3010
TCGA-A4-A7UZ-01	3	Male	STAGE III	MX	N1	T3A	STAGE III	71	0	2582	0	2582
TCGA-Y8-A895-01	2	Male	STAGE I	M0	N0	T1	STAGE I	30	0	2765	0	2765
TCGA-B9-5155-01	3	Male	STAGE III	NA	NX	T3A	STAGE III	71	0	930	0	930
TCGA-P4-A5ED-01	1	Male	STAGE I	MX	NX	T1A	STAGE I	51	1	1364	0	1364
TCGA-SX-A71R-01	2	Male	STAGE I	M0	N0	T1A	STAGE I	51	0	5925	0	5925
TCGA-A4-A5Y1-01	3	Male	STAGE III	MX	N1	T1B	STAGE II	75	0	757	0	757
TCGA-P4-AAVO-01	1	Male	STAGE I	MX	NX	T1B	STAGE I	69	0	3	0	3
TCGA-BQ-5885-01	3	Male	STAGE III	M0	N0	T3	STAGE III	63	0	1029	0	1029
TCGA-B3-4104-01	3	Male	STAGE II	M0	NX	T2	STAGE II	75	0	0	0	0
TCGA-MH-A560-01	1	Male	STAGE I	MX	NX	T1A	STAGE I	62	1	492	0	492
TCGA-MH-A55Z-01	1	Male	STAGE I	MX	NX	T1B	STAGE I	65	0	671	0	671
TCGA-UZ-A9PS-01	3	Female	STAGE II	M0	N0	T1	STAGE I	30	0	29	0	29
TCGA-B1-A654-01	1	Female	STAGE I	M0	NX	T1A	STAGE I	43	0	649	0	649
TCGA-SX-A7SN-01	1	Male	STAGE I	M0	NX	T1B	STAGE I	52	0	546	0	546
TCGA-KV-A6GD-01	2	Male	STAGE I	M0	NX	T1B	STAGE I	85	0	484	0	484
TCGA-Y8-A898-01	2	Male	STAGE I	M0	N0	T1	STAGE I	30	0	2492	1	2399
TCGA-B9-7268-01	3	Male	STAGE II	M0	N0	T2	STAGE II	59	0	791	0	791
TCGA-BQ-5887-01	3	Male	STAGE III	M0	N0	T3A	STAGE III	54	0	744	1	380
TCGA-KM-8438-01	1	Female	STAGE I	M0	N0	T1B	STAGE I	75	0	567	0	567
TCGA-MH-A562-01	1	Male	STAGE I	MX	NX	T1A	STAGE I	57	0	516	0	516
TCGA-KO-8409-01	1	Male	STAGE I	M0	N0	T1B	STAGE I	75	1	1468	0	1468
TCGA-PJ-A5Z9-01	2	Female	STAGE I	MX	NX	T1B	STAGE I	80	0	841	0	841
TCGA-G7-7501-01	3	Female	STAGE III	MX	N1	T3A	STAGE III	55	0	7	0	7
TCGA-DW-5560-01	1	Female	STAGE I	M0	NX	T1B	STAGE I	38	0	665	0	665
TCGA-B9-A8YH-01	1	Male	STAGE I	MX	NX	T1A	STAGE I	52	0	702	0	702
TCGA-UZ-A9PQ-01	3	Male	STAGE III	M0	N0	T1	STAGE I	30	0	27	0	27
TCGA-G7-6795-01	1	Male	STAGE I	MX	N0	T1A	STAGE I	56	0	600	0	600
TCGA-KN-8422-01	1	Female	STAGE I	M0	N0	T1B	STAGE I	75	0	578	0	578
TCGA-GL-A9DC-01	1	Female	STAGE I	MX	N0	T1B	STAGE I	66	0	896	0	896
TCGA-A4-A6HP-01	1	Male	STAGE I	MX	NX	T1A	STAGE I	66	0	112	0	112
TCGA-GL-A9DD-01	1	Male	STAGE I	MX	NX	T1A	STAGE I	69	0	398	0	398
TCGA-A4-8311-01	1	Male	STAGE I	MX	NX	T1A	STAGE I	60	0	2627	1	2494
TCGA-MH-A561-01	1	Male	STAGE I	MX	NX	T1A	STAGE I	66	0	729	0	729
TCGA-A4-A5DU-01	2	Female	STAGE I	MX	NX	T1A	STAGE I	45	0	2649	0	2649
TCGA-BQ-7053-01	3	Female	STAGE III	M0	NX	T3	STAGE III	57	0	927	0	927
TCGA-BQ-7045-01	1	Male	STAGE I	M0	N0	T1B	STAGE I	78	0	1266	0	1266
TCGA-DW-7834-01	1	Male	STAGE I	MX	NX	T1	STAGE I	53	0	548	0	548
TCGA-2Z-A9JT-01	1	Male	STAGE I	MX	NX	T1A	STAGE I	71	0	883	0	883

## Sheet: m low
Mixture	Cluster	Gender	AJCC Stage	M	N	T	TNM Stage	Diagnosis Age	OS	OS.time	PFI	PFI.time
TCGA-KO-8410-01	1	Female	STAGE I	M0	N0	T1B	STAGE I	75	0	4169	0	4169
TCGA-KL-8343-01	1	Male	STAGE I	M0	N0	T1B	STAGE I	75	0	307	1	268
TCGA-KL-8325-01	2	Female	STAGE I	M0	N0	T1B	STAGE I	75	0	3180	0	3180
TCGA-B3-3926-01	2	Female	STAGE I	M0	NX	T1	STAGE I	59	0	4622	1	2317
TCGA-HE-7128-01	1	Male	STAGE I	MX	NX	T1	STAGE I	NA	0	3745	0	3745
TCGA-BQ-5876-01	1	Male	STAGE I	M0	NX	T1A	STAGE I	75	0	2820	0	2820
TCGA-B1-A655-01	1	Female	STAGE I	M0	N0	T1A	STAGE I	77	0	4676	0	4676
TCGA-KN-8437-01	1	Male	STAGE I	M0	N0	T1B	STAGE I	75	0	3127	0	3127
TCGA-A4-7996-01	2	Female	STAGE I	MX	NX	T1A	STAGE I	61	0	588	0	588
TCGA-KO-8411-01	1	Male	STAGE I	M0	N0	T1B	STAGE I	75	0	1897	0	1897
TCGA-KL-8333-01	1	Male	STAGE I	M0	N0	T1B	STAGE I	75	0	3322	0	3322
TCGA-KN-8432-01	1	Female	STAGE I	M0	N0	T1B	STAGE I	75	0	108	0	108
TCGA-KN-8419-01	2	Male	STAGE I	M0	N0	T1B	STAGE I	75	0	3935	0	3935
TCGA-B3-4103-01	1	Male	STAGE I	M0	NX	T1A	STAGE I	56	0	3010	0	3010
TCGA-BQ-5884-01	1	Female	STAGE I	M0	NX	T1A	STAGE I	59	0	2650	1	1989
TCGA-KM-8477-01	2	Male	STAGE I	M0	N0	T1B	STAGE I	75	0	2633	0	2633
TCGA-KM-8440-01	2	Male	STAGE I	M0	N0	T1B	STAGE I	75	0	341	0	341
TCGA-KN-8429-01	2	Female	STAGE I	M0	N0	T1B	STAGE I	75	0	3212	0	3212
TCGA-A4-7997-01	1	Male	STAGE I	M0	NX	T1B	STAGE I	67	0	788	0	788
TCGA-BQ-7055-01	1	Male	STAGE I	M0	NX	T1A	STAGE I	73	0	708	0	708
TCGA-BQ-5892-01	1	Male	STAGE I	M0	N0	T1B	STAGE I	51	0	2815	0	2815
TCGA-UZ-A9Q1-01	2	Female	STAGE I	M0	N0	T1	STAGE I	30	0	3304	0	3304
TCGA-KN-8418-01	1	Female	STAGE I	M0	N0	T1B	STAGE I	75	0	1520	0	1520
TCGA-KL-8341-01	1	Male	STAGE I	M0	N0	T1B	STAGE I	75	0	3958	0	3958
TCGA-BQ-5883-01	2	Female	STAGE I	M0	NX	T1A	STAGE I	79	0	1366	0	1366
TCGA-B9-4113-01	1	Male	STAGE I	NA	NX	T1	STAGE I	64	0	2939	0	2939
TCGA-KN-8435-01	2	Male	STAGE I	M0	N0	T1B	STAGE I	75	0	2024	0	2024
TCGA-DW-7837-01	2	Male	STAGE I	MX	NX	T1B	STAGE I	43	0	2752	0	2752
TCGA-DW-7838-01	2	Male	STAGE I	MX	NX	T1B	STAGE I	66	0	2582	0	2582
TCGA-A4-8517-01	1	Male	STAGE I	MX	NX	T1A	STAGE I	71	0	3498	0	3498
TCGA-KN-8436-01	1	Male	STAGE I	M0	N0	T1B	STAGE I	75	0	714	0	714
TCGA-KL-8330-01	2	Female	STAGE I	M0	N0	T1B	STAGE I	75	0	2815	0	2815
TCGA-SX-A7SO-01	2	Male	STAGE I	M0	NX	T1B	STAGE I	64	0	1364	0	1364
TCGA-KL-8335-01	1	Male	STAGE I	M0	N0	T1B	STAGE I	75	0	2248	0	2248
TCGA-A4-8518-01	1	Male	STAGE I	MX	NX	T1A	STAGE I	48	0	76	0	76
TCGA-KN-8421-01	2	Female	STAGE I	M0	N0	T1B	STAGE I	75	0	1797	0	1797
TCGA-KL-8345-01	2	Male	STAGE I	M0	N0	T1B	STAGE I	75	0	3145	0	3145
TCGA-KO-8417-01	2	Female	STAGE I	M0	N0	T1B	STAGE I	75	0	1553	0	1553
TCGA-DZ-6134-01	2	Male	STAGE I	MX	NX	T1A	STAGE I	69	0	3136	0	3136
TCGA-KM-8442-01	1	Male	STAGE I	M0	N0	T1B	STAGE I	75	1	754	1	175
TCGA-KO-8406-01	3	Female	STAGE I	M0	N0	T1B	STAGE I	75	0	1288	0	1288
TCGA-IZ-8196-01	1	Male	STAGE I	MX	NX	T1A	STAGE I	50	0	1437	0	1437
TCGA-KN-8423-01	1	Male	STAGE I	M0	N0	T1B	STAGE I	75	0	3056	0	3056
TCGA-UN-AAZ9-01	1	Female	STAGE I	MX	N0	T1B	STAGE I	76	0	3179	0	3179
TCGA-KN-8425-01	2	Male	STAGE I	M0	N0	T1B	STAGE I	75	0	2674	0	2674
TCGA-MH-A857-01	2	Male	STAGE I	M0	NX	T1A	STAGE I	63	0	616	0	616
TCGA-KL-8337-01	2	Male	STAGE I	M0	N0	T1B	STAGE I	75	0	616	0	616
TCGA-KN-8426-01	1	Male	STAGE I	M0	N0	T1B	STAGE I	75	0	1110	0	1110
TCGA-GL-A9DE-01	1	Male	STAGE I	MX	NX	T1B	STAGE I	74	0	775	0	775
TCGA-A4-7584-01	1	Male	STAGE I	MX	NX	T1A	STAGE I	59	0	73	0	73
TCGA-UZ-A9PO-01	1	Male	STAGE I	MX	NX	T1A	STAGE I	80	0	547	0	547
TCGA-KM-8441-01	1	Female	STAGE I	M0	N0	T1B	STAGE I	75	0	1486	0	1486
TCGA-KL-8329-01	1	Female	STAGE I	M0	N0	T1B	STAGE I	75	0	1457	0	1457
TCGA-A4-A4ZT-01	2	Female	STAGE I	MX	NX	T1B	STAGE I	71	0	885	0	885
TCGA-KL-8344-01	2	Male	STAGE I	M0	N0	T1B	STAGE I	75	0	1615	0	1615
TCGA-SX-A71V-01	2	Male	STAGE I	M0	NX	T1	STAGE I	80	0	361	0	361
TCGA-P4-A5EB-01	2	Male	STAGE I	MX	NX	T1B	STAGE I	83	0	792	0	792
TCGA-MH-A55W-01	2	Male	STAGE I	MX	NX	T1B	STAGE I	50	0	3368	0	3368
TCGA-G7-6790-01	1	Male	STAGE I	MX	NX	T1A	STAGE I	57	0	360	0	360
TCGA-KL-8334-01	1	Female	STAGE I	M0	N0	T1B	STAGE I	75	0	536	0	536
TCGA-GL-8500-01	2	Male	STAGE I	MX	NX	T1B	STAGE I	63	0	947	0	947
TCGA-A4-8630-01	2	Female	STAGE I	MX	NX	T1B	STAGE I	59	0	823	0	823
TCGA-B9-A8YH-01	1	Male	STAGE I	MX	NX	T1A	STAGE I	52	0	702	0	702
TCGA-PJ-A5Z8-01	2	Female	STAGE I	M0	NX	T1A	STAGE I	60	0	3152	0	3152
TCGA-KL-8340-01	1	Male	STAGE I	M0	N0	T1B	STAGE I	75	0	2400	0	2400
TCGA-A4-8515-01	1	Male	STAGE I	MX	NX	T1A	STAGE I	47	0	1194	0	1194
TCGA-DZ-6133-01	2	Female	STAGE I	MX	NX	T1A	STAGE I	66	0	684	0	684
TCGA-G7-7502-01	1	Male	STAGE I	MX	NX	T1B	STAGE I	83	0	1665	0	1665
TCGA-2Z-A9JS-01	1	Male	STAGE I	MX	NX	T1A	STAGE I	74	0	890	0	890
TCGA-J7-6720-01	2	Male	STAGE I	M0	N0	T1	STAGE I	42	0	799	0	799
TCGA-KN-8424-01	2	Female	STAGE I	M0	N0	T1B	STAGE I	75	0	414	0	414
TCGA-KM-8639-01	1	Male	STAGE I	M0	N0	T1B	STAGE I	75	0	2173	0	2173
TCGA-BQ-7046-01	1	Male	STAGE I	M0	NX	T1A	STAGE I	61	0	376	0	376
TCGA-DW-7842-01	1	Male	STAGE I	MX	NX	T1A	STAGE I	52	0	373	0	373
TCGA-Y8-A8S0-01	1	Male	STAGE I	M0	N0	T1	STAGE I	30	0	3035	0	3035
TCGA-B3-8121-01	1	Female	STAGE I	MX	NX	T1	STAGE I	48	0	379	0	379
TCGA-HE-A5NF-01	2	Male	STAGE I	NA	NX	T1A	STAGE I	58	0	2949	0	2949
TCGA-KN-8422-01	1	Female	STAGE I	M0	N0	T1B	STAGE I	75	0	578	0	578
TCGA-A4-7583-01	1	Male	STAGE I	M0	N0	T1	STAGE I	60	0	511	0	511
TCGA-KO-8416-01	2	Male	STAGE I	M0	N0	T1B	STAGE I	75	0	657	0	657
TCGA-BQ-7059-01	1	Male	STAGE I	M0	NX	T1B	STAGE I	71	0	3038	0	3038
TCGA-HE-A5NH-01	1	Male	STAGE I	NA	NX	T1A	STAGE I	62	1	725	0	725
TCGA-BQ-7062-01	2	Male	STAGE I	M0	NX	T1A	STAGE I	64	0	842	0	842
TCGA-KL-8326-01	2	Male	STAGE I	M0	N0	T1B	STAGE I	75	0	2060	1	332
TCGA-AL-3471-01	1	Male	STAGE I	M0	NX	T1B	STAGE I	74	0	1331	0	1331
TCGA-BQ-7060-01	1	Male	STAGE I	M0	NX	T1A	STAGE I	53	0	659	1	408
TCGA-DZ-6132-01	1	Male	STAGE I	MX	NX	T1A	STAGE I	69	0	2752	0	2752
TCGA-B9-A5W9-01	1	Male	STAGE I	MX	NX	T1B	STAGE I	40	0	393	0	393
TCGA-SX-A7SQ-01	1	Male	STAGE I	M0	NX	T1	STAGE I	48	0	3208	0	3208
TCGA-B9-A8YI-01	1	Male	STAGE I	MX	NX	T1B	STAGE I	79	0	845	0	845
TCGA-EV-5901-01	2	Female	STAGE I	M0	NX	T1	STAGE I	47	0	1188	1	1157
TCGA-2Z-A9JR-01	1	Male	STAGE I	MX	NX	T1A	STAGE I	57	0	1983	0	1983
TCGA-P4-AAVM-01	1	Male	STAGE I	MX	NX	T1A	STAGE I	69	0	3010	0	3010
TCGA-DZ-6135-01	1	Male	STAGE I	MX	NX	T1A	STAGE I	45	1	1500	0	1500
TCGA-KM-8443-01	1	Male	STAGE I	M0	N0	T1B	STAGE I	75	0	921	0	921
TCGA-B9-A5W7-01	2	Male	STAGE I	NA	NX	T1A	STAGE I	47	0	540	0	540
TCGA-KV-A74V-01	2	Male	STAGE I	M0	N0	T1A	STAGE I	40	0	390	0	390
TCGA-P4-A5E7-01	1	Female	STAGE I	MX	NX	T1B	STAGE I	74	0	114	0	114
TCGA-B9-4115-01	1	Male	STAGE I	NA	NX	T1A	STAGE I	53	0	612	1	143
TCGA-EV-5903-01	2	Male	STAGE I	M0	NX	T1A	STAGE I	57	1	2172	1	2172
TCGA-KV-A6GD-01	2	Male	STAGE I	M0	NX	T1B	STAGE I	85	0	484	0	484
TCGA-B3-A6W5-01	1	Male	STAGE I	MX	NX	T1	STAGE I	43	0	496	0	496
TCGA-KL-8328-01	1	Male	STAGE I	M0	N0	T1B	STAGE I	75	0	2816	0	2816
TCGA-GL-A9DD-01	1	Male	STAGE I	MX	NX	T1A	STAGE I	69	0	398	0	398
TCGA-KO-8413-01	2	Male	STAGE I	M0	N0	T1B	STAGE I	75	0	953	0	953
TCGA-KM-8439-01	1	Male	STAGE I	M0	N0	T1B	STAGE I	75	0	924	0	924
TCGA-BQ-7061-01	1	Female	STAGE I	M0	NX	T1B	STAGE I	83	0	708	0	708
TCGA-B1-A657-01	1	Male	STAGE I	M0	N0	T1B	STAGE I	54	0	30	0	30
TCGA-Y8-A897-01	1	Female	STAGE I	M0	N0	T1	STAGE I	30	0	768	0	768
TCGA-HE-A5NL-01	2	Male	STAGE I	MX	NX	T1A	STAGE I	51	0	1444	0	1444
TCGA-A4-7734-01	1	Female	STAGE I	MX	NX	T1A	STAGE I	53	0	876	0	876
TCGA-KN-8431-01	1	Female	STAGE I	M0	N0	T1B	STAGE I	75	0	876	1	876
TCGA-SX-A71S-01	1	Female	STAGE I	M0	NX	T1	STAGE I	66	0	608	0	608
TCGA-BQ-7050-01	2	Female	STAGE I	M0	N0	T1A	STAGE I	53	0	1454	0	1454
TCGA-G7-A8LE-01	1	Male	STAGE I	MX	NX	T1A	STAGE I	62	0	497	0	497
TCGA-GL-A9DC-01	1	Female	STAGE I	MX	N0	T1B	STAGE I	66	0	896	0	896
TCGA-A4-8098-01	1	Male	STAGE I	MX	NX	T1A	STAGE I	73	0	1093	0	1093
TCGA-UZ-A9PK-01	1	Male	STAGE I	MX	NX	T1	STAGE I	71	0	578	0	578
TCGA-UZ-A9PR-01	1	Male	STAGE I	M0	N0	T1	STAGE I	30	0	769	0	769
TCGA-F9-A7Q0-01	2	Female	STAGE I	M0	NX	T1B	STAGE I	37	0	1076	0	1076
TCGA-A4-8312-01	1	Male	STAGE I	MX	NX	T1	STAGE I	60	0	4	0	4
TCGA-KO-8414-01	1	Female	STAGE I	M0	N0	T1B	STAGE I	75	0	23	0	23
TCGA-KM-8476-01	1	Male	STAGE I	M0	N0	T1B	STAGE I	75	0	347	0	347
TCGA-EV-5902-01	1	Male	STAGE I	M0	NX	T1	STAGE I	58	0	67	0	67
TCGA-UZ-A9PX-01	1	Male	STAGE I	M0	N0	T1	STAGE I	30	0	805	0	805
TCGA-KL-8332-01	1	Male	STAGE I	M0	N0	T1B	STAGE I	75	0	403	0	403
TCGA-KO-8403-01	1	Male	STAGE I	M0	N0	T1B	STAGE I	75	0	471	0	471
TCGA-Y8-A8RY-01	1	Male	STAGE I	M0	N0	T1	STAGE I	30	0	5	0	5
TCGA-DW-7839-01	1	Female	STAGE I	MX	NX	T1B	STAGE I	58	0	428	1	412
TCGA-P4-AAVO-01	1	Male	STAGE I	MX	NX	T1B	STAGE I	69	0	3	0	3
TCGA-AT-A5NU-01	1	Male	STAGE I	MX	NX	T1A	STAGE I	77	0	585	1	564
TCGA-A4-A48D-01	3	Male	STAGE I	MX	NX	T1B	STAGE I	84	0	677	0	677
TCGA-SX-A71U-01	1	Male	STAGE I	M0	NX	T1A	STAGE I	57	0	252	0	252
TCGA-Y8-A895-01	2	Male	STAGE I	M0	N0	T1	STAGE I	30	0	2765	0	2765
TCGA-G7-6792-01	2	Male	STAGE I	MX	NX	T1B	STAGE I	40	0	3068	0	3068
TCGA-KL-8338-01	1	Male	STAGE I	M0	N0	T1B	STAGE I	75	0	2991	0	2991
TCGA-BQ-7045-01	1	Male	STAGE I	M0	N0	T1B	STAGE I	78	0	1266	0	1266

## Sheet: m high
Mixture	Cluster	Gender	AJCC Stage	M	N	T	TNM Stage	Diagnosis Age	OS	OS.time	PFI	PFI.time
TCGA-DW-7963-01	1	Male	STAGE I	MX	N0	T1B	STAGE I	43	0	767	0	767
TCGA-DW-7836-01	1	Male	STAGE I	MX	NX	T1A	STAGE I	55	0	445	0	445
TCGA-A4-A772-01	1	Male	STAGE I	MX	NX	T1B	STAGE I	39	0	567	0	567
TCGA-KO-8415-01	1	Female	STAGE I	M0	N0	T1B	STAGE I	75	0	1981	1	308
TCGA-DW-7841-01	1	Male	STAGE I	MX	NX	T1B	STAGE I	61	0	2453	1	1447
TCGA-KL-8342-01	2	Female	STAGE I	M0	N0	T1B	STAGE I	75	1	2624	1	2148
TCGA-KN-8434-01	1	Female	STAGE I	M0	N0	T1B	STAGE I	75	0	233	0	233
TCGA-Y8-A8RZ-01	2	Male	STAGE I	M0	N0	T1	STAGE I	30	0	392	0	392
TCGA-SX-A71W-01	2	#N/A	STAGE I	M0	NX	T1	STAGE I	80	0	161	0	161
TCGA-SX-A7SP-01	1	Female	STAGE I	M0	N0	T1B	STAGE I	66	0	3571	1	3157
TCGA-UZ-A9PP-01	2	Male	STAGE I	M0	N0	T1	STAGE I	30	0	841	0	841
TCGA-KL-8331-01	2	Female	STAGE I	M0	N0	T1B	STAGE I	75	0	597	0	597
TCGA-WN-A9G9-01	2	Male	STAGE I	M0	N0	T1	STAGE I	30	0	238	0	238
TCGA-O9-A75Z-01	1	Male	STAGE I	MX	NX	T1A	STAGE I	44	0	1562	0	1562
TCGA-A4-8311-01	1	Male	STAGE I	MX	NX	T1A	STAGE I	60	0	2627	1	2494
TCGA-DW-7834-01	1	Male	STAGE I	MX	NX	T1	STAGE I	53	0	548	0	548
TCGA-PJ-A5Z9-01	2	Female	STAGE I	MX	NX	T1B	STAGE I	80	0	841	0	841
TCGA-IA-A83W-01	1	Male	STAGE I	M0	N0	T1	STAGE I	70	0	2839	1	229
TCGA-KL-8346-01	1	Male	STAGE I	M0	N0	T1B	STAGE I	75	0	419	0	419
TCGA-BQ-7056-01	1	#N/A	STAGE I	M0	NX	T1A	STAGE I	73	0	2627	1	2494
TCGA-UZ-A9PV-01	1	Male	STAGE I	M0	N0	T1	STAGE I	30	0	205	0	205
TCGA-A4-A5Y0-01	1	Female	STAGE I	MX	NX	T1B	STAGE I	61	0	378	0	378
TCGA-WN-AB4C-01	1	Female	STAGE I	M0	N0	T1	STAGE I	30	0	183	0	183
TCGA-IA-A40X-01	1	Female	STAGE I	MX	NX	T1A	STAGE I	49	0	3950	0	3950
TCGA-A4-A5DU-01	2	Female	STAGE I	MX	NX	T1A	STAGE I	45	0	2649	0	2649
TCGA-MH-A560-01	1	Male	STAGE I	MX	NX	T1A	STAGE I	62	1	492	0	492
TCGA-Y8-A894-01	1	Female	STAGE I	M0	N0	T1	STAGE I	30	0	309	0	309
TCGA-GL-A59T-01	1	Male	STAGE I	MX	NX	T1B	STAGE I	46	0	1049	0	1049
TCGA-SX-A7SS-01	1	Male	STAGE I	M0	N0	T1	STAGE I	67	1	2043	1	1408
TCGA-KO-8407-01	1	Male	STAGE I	M0	N0	T1B	STAGE I	75	0	1357	0	1357
TCGA-KL-8324-01	2	Female	STAGE I	M0	N0	T1B	STAGE I	75	0	3760	0	3760
TCGA-KO-8409-01	1	Male	STAGE I	M0	N0	T1B	STAGE I	75	1	1468	0	1468
TCGA-KM-8438-01	1	Female	STAGE I	M0	N0	T1B	STAGE I	75	0	567	0	567
TCGA-KN-8433-01	1	Female	STAGE I	M0	N0	T1B	STAGE I	75	0	765	0	765
TCGA-GL-A4EM-01	1	Male	STAGE I	MX	NX	T1B	STAGE I	61	0	436	0	436
TCGA-G7-A8LC-01	2	Male	STAGE I	MX	NX	T1A	STAGE I	61	0	803	0	803
TCGA-HE-A5NI-01	2	Male	STAGE I	M0	NX	T1A	STAGE I	73	0	2639	0	2639
TCGA-DW-7840-01	2	Male	STAGE I	MX	NX	T1B	STAGE I	60	0	0	0	0
TCGA-KO-8405-01	1	Male	STAGE I	M0	N0	T1B	STAGE I	75	0	1504	0	1504
TCGA-MH-A561-01	1	Male	STAGE I	MX	NX	T1A	STAGE I	66	0	729	0	729
TCGA-KV-A6GE-01	2	Male	STAGE I	MX	NX	T1A	STAGE I	65	0	92	0	92
TCGA-DW-5561-01	1	Male	STAGE I	M0	NX	T1A	STAGE I	51	0	1043	0	1043
TCGA-SX-A7SL-01	1	Male	STAGE I	M0	NX	T1A	STAGE I	74	0	1516	0	1516
TCGA-Y8-A898-01	2	Male	STAGE I	M0	N0	T1	STAGE I	30	0	2492	1	2399
TCGA-4A-A93W-01	2	Female	STAGE I	M0	N0	T1A	STAGE I	66	0	1240	0	1240
TCGA-G7-A4TM-01	1	Male	STAGE I	MX	NX	T1A	STAGE I	40	0	1242	0	1242
TCGA-IA-A83V-01	1	Male	STAGE I	MX	NX	T1B	STAGE I	63	0	709	0	709
TCGA-MH-A55Z-01	1	Male	STAGE I	MX	NX	T1B	STAGE I	65	0	671	0	671
TCGA-SX-A7SN-01	1	Male	STAGE I	M0	NX	T1B	STAGE I	52	0	546	0	546
TCGA-GL-7773-01	1	Male	STAGE I	MX	NX	T1A	STAGE I	63	0	1590	1	232
TCGA-UZ-A9Q0-01	1	Male	STAGE I	M0	N0	T1	STAGE I	30	0	374	0	374
TCGA-SX-A71R-01	2	Male	STAGE I	M0	N0	T1A	STAGE I	51	0	5925	0	5925
TCGA-MH-A856-01	1	Male	STAGE I	M0	NX	T1A	STAGE I	54	0	1141	0	1141
TCGA-B1-A47N-01	1	Male	STAGE I	MX	NX	T1A	STAGE I	62	0	641	0	641
TCGA-SX-A7SU-01	1	Male	STAGE I	M0	NX	T1	STAGE I	47	0	1257	0	1257
TCGA-A4-A6HP-01	1	Male	STAGE I	MX	NX	T1A	STAGE I	66	0	112	0	112
TCGA-A4-7828-01	1	Female	STAGE I	M0	NX	T1A	STAGE I	74	0	1142	0	1142
TCGA-IZ-A6M9-01	1	Male	STAGE I	MX	NX	T1A	STAGE I	63	0	600	0	600
TCGA-B1-A47O-01	1	#N/A	STAGE I	MX	NX	T1A	STAGE I	62	0	1864	0	1864
TCGA-G7-6796-01	1	Male	STAGE I	MX	NX	T1A	STAGE I	58	0	32	0	32
TCGA-BQ-5888-01	1	Female	STAGE I	M0	N0	T1A	STAGE I	74	0	1770	0	1770
TCGA-2Z-A9JT-01	1	Male	STAGE I	MX	NX	T1A	STAGE I	71	0	883	0	883
TCGA-G7-6795-01	1	Male	STAGE I	MX	N0	T1A	STAGE I	56	0	600	0	600
TCGA-KN-8427-01	2	Male	STAGE I	M0	N0	T1B	STAGE I	75	0	650	0	650
TCGA-BQ-5881-01	1	Male	STAGE I	M0	NX	T1A	STAGE I	69	0	1911	0	1911
TCGA-Y8-A8S1-01	2	Male	STAGE I	M0	N0	T1	STAGE I	30	1	2609	0	2609
TCGA-KL-8327-01	1	Female	STAGE I	M0	N0	T1B	STAGE I	75	0	116	0	116
TCGA-IZ-A6M8-01	2	Male	STAGE I	MX	NX	T1A	STAGE I	69	0	3015	0	3015
TCGA-B1-A656-01	1	Male	STAGE I	M0	N0	T1A	STAGE I	64	0	1533	0	1533
TCGA-MH-A562-01	1	Male	STAGE I	MX	NX	T1A	STAGE I	57	0	516	0	516
TCGA-DW-5560-01	1	Female	STAGE I	M0	NX	T1B	STAGE I	38	0	665	0	665
TCGA-MH-A854-01	2	Female	STAGE I	MX	NX	T1B	STAGE I	62	0	1938	1	1022
TCGA-F9-A7VF-01	1	Female	STAGE I	M0	NX	T1A	STAGE I	75	0	218	0	218
TCGA-B1-A654-01	1	Female	STAGE I	M0	NX	T1A	STAGE I	43	0	649	0	649
TCGA-J7-A8I2-01	2	Male	STAGE I	M0	N0	T1B	STAGE I	75	0	496	0	496
TCGA-P4-A5ED-01	1	Male	STAGE I	MX	NX	T1A	STAGE I	51	1	1364	0	1364
TCGA-AL-3473-01	1	Male	STAGE II	M0	N0	T2	STAGE II	55	1	1536	0	1536
TCGA-A4-A5XZ-01	1	Female	STAGE II	MX	NX	T2A	STAGE I	65	0	532	0	532
TCGA-UZ-A9PS-01	3	Female	STAGE II	M0	N0	T1	STAGE I	30	0	29	0	29
TCGA-BQ-7051-01	3	Male	STAGE II	M0	N0	T2	STAGE II	74	0	1539	0	1539
TCGA-B9-7268-01	3	Male	STAGE II	M0	N0	T2	STAGE II	59	0	791	0	791
TCGA-HE-7129-01	3	Male	STAGE II	M0	NX	T2	STAGE II	NA	0	524	0	524
TCGA-SX-A7SR-01	3	Male	STAGE II	M0	NX	T2A	STAGE I	66	0	786	0	786
TCGA-V9-A7HT-01	3	Male	STAGE II	M0	N0	T1	STAGE I	30	0	780	0	780
TCGA-B1-7332-01	3	Female	STAGE II	MX	NX	T2A	STAGE I	60	0	369	1	0
TCGA-B9-A5W8-01	3	Male	STAGE II	M0	NX	T2B	STAGE II	50	0	3811	0	3811
TCGA-IZ-8195-01	3	Male	STAGE II	MX	NX	T2A	STAGE I	82	0	560	0	560
TCGA-IA-A83S-01	3	Male	STAGE II	MX	NX	TX	STAGE II	81	0	1575	1	1558
TCGA-MH-A855-01	3	Female	STAGE II	MX	NX	T2B	STAGE II	52	0	475	0	475
TCGA-B3-4104-01	3	Male	STAGE II	M0	NX	T2	STAGE II	75	0	0	0	0
TCGA-UZ-A9PM-01	3	Male	STAGE II	MX	N0	T2	STAGE II	62	1	1557	0	1557
TCGA-A4-7915-01	3	Female	STAGE II	MX	N0	T2B	STAGE II	35	1	496	0	496
TCGA-4A-A93Y-01	3	Female	STAGE II	M0	N0	T2B	STAGE II	63	0	379	0	379
TCGA-UZ-A9PL-01	3	Male	STAGE II	MX	NX	T2	STAGE II	59	0	510	0	510
TCGA-B3-3925-01	3	Male	STAGE III	M0	NX	T3A	STAGE III	52	0	2269	0	2269
TCGA-A4-7585-01	3	Male	STAGE III	M0	N0	T3A	STAGE III	67	0	618	0	618
TCGA-G7-7501-01	3	Female	STAGE III	MX	N1	T3A	STAGE III	55	0	7	0	7
TCGA-BQ-5891-01	3	Female	STAGE III	M0	N0	T3B	STAGE III	57	0	876	0	876
TCGA-A4-A5Y1-01	3	Male	STAGE III	MX	N1	T1B	STAGE II	75	0	757	0	757
TCGA-UZ-A9PQ-01	3	Male	STAGE III	M0	N0	T1	STAGE I	30	0	27	0	27
TCGA-G7-6797-01	3	Male	STAGE III	MX	NX	T1A	STAGE I	46	0	549	1	450
TCGA-B9-5155-01	3	Male	STAGE III	NA	NX	T3A	STAGE III	71	0	930	0	930
TCGA-BQ-7048-01	3	Male	STAGE III	M0	N0	T3A	STAGE III	64	1	2941	0	2941
TCGA-GL-7966-01	3	Female	STAGE III	MX	N1	T3	STAGE III	28	0	479	0	479
TCGA-BQ-5875-01	3	Female	STAGE III	M0	NX	T3A	STAGE III	66	0	965	0	965
TCGA-A4-8310-01	3	Male	STAGE III	MX	NX	T3A	STAGE III	58	0	771	0	771
TCGA-F9-A97G-01	3	Male	STAGE III	M0	N0	T3	STAGE III	79	0	2429	0	2429
TCGA-A4-8516-01	3	Male	STAGE III	MX	NX	T3A	STAGE III	62	1	624	1	110
TCGA-BQ-5882-01	3	Male	STAGE III	M0	N0	T3B	STAGE III	54	1	270	1	127
TCGA-5P-A9JU-01	3	Male	STAGE III	M0	N0	T3A	STAGE III	81	0	388	0	388
TCGA-P4-AAVK-01	2	Male	STAGE III	MX	N1	T3A	STAGE III	74	0	586	0	586
TCGA-Y8-A896-01	3	Male	STAGE III	M0	N0	T1	STAGE III	30	1	658	1	340
TCGA-BQ-7053-01	3	Female	STAGE III	M0	NX	T3	STAGE III	57	0	927	0	927
TCGA-BQ-5878-01	3	Female	STAGE III	M0	N1	T3A	STAGE III	79	0	341	0	341
TCGA-GL-A59R-01	3	Male	STAGE III	MX	N0	T3C	STAGE III	79	0	404	0	404
TCGA-J7-8537-01	3	Female	STAGE III	M0	N1	T3	STAGE III	37	0	1040	0	1040
TCGA-BQ-5887-01	3	Male	STAGE III	M0	N0	T3A	STAGE III	54	0	744	1	380
TCGA-DZ-6131-01	3	Male	STAGE III	MX	N0	T3A	STAGE III	31	0	214	0	214
TCGA-BQ-7044-01	3	Male	STAGE III	M0	NX	T3A	STAGE III	73	0	2948	0	2948
TCGA-B1-5398-01	3	Male	STAGE III	M0	N0	T3B	STAGE III	73	1	395	1	296
TCGA-BQ-5890-01	3	Male	STAGE III	M0	N0	T3A	STAGE III	69	0	506	1	493
TCGA-BQ-7049-01	3	#N/A	STAGE III	M0	N0	T3A	STAGE III	64	0	1906	0	1906
TCGA-BQ-5886-01	3	Male	STAGE III	M0	NX	T3A	STAGE III	75	0	13	0	13
TCGA-IA-A40U-01	3	Male	STAGE III	MX	N0	T3B	STAGE III	56	0	1856	0	1856
TCGA-BQ-5885-01	3	Male	STAGE III	M0	N0	T3	STAGE III	63	0	1029	0	1029
TCGA-B9-A44B-01	3	Male	STAGE III	NA	NX	T3B	STAGE III	70	0	364	0	364
TCGA-A4-A7UZ-01	3	Male	STAGE III	MX	N1	T3A	STAGE III	71	0	2582	0	2582
TCGA-UZ-A9PZ-01	3	Male	STAGE III	M0	N0	T1	STAGE III	30	0	232	0	232
TCGA-P4-A5E6-01	3	Male	STAGE III	MX	N1	T1B	STAGE III	67	0	791	1	791
TCGA-HE-7130-01	3	Female	STAGE III	M0	NX	T3	STAGE III	NA	1	1070	0	1070
TCGA-B1-A47M-01	3	Male	STAGE III	MX	NX	T3A	STAGE III	79	0	792	0	792
TCGA-Q2-A5QZ-01	3	Female	STAGE III	MX	NX	T3A	STAGE III	61	0	379	0	379
TCGA-4A-A93X-01	3	Male	STAGE IV	MX	N1	T3A	STAGE III	58	0	352	0	352
TCGA-BQ-5877-01	3	Male	STAGE IV	M1	N1	T3A	STAGE IV	60	0	2460	0	2460
TCGA-GL-6846-01	3	Male	STAGE IV	MX	N1	T4	STAGE IV	52	0	0	0	0
TCGA-G7-A8LB-01	3	Male	STAGE IV	MX	NX	T2A	STAGE II	70	0	1251	0	1251
TCGA-AL-7173-01	3	Female	STAGE IV	M0	N2	T3	STAGE III	72	1	321	1	220

## Sheet: cluster 1
Mixture	Cluster	Gender	AJCC Stage	M	N	T	TNM Stage	Diagnosis Age	OS	OS.time	PFI	PFI.time
TCGA-KO-8410-01	1	Female	STAGE I	M0	N0	T1B	STAGE I	75	0	4169	0	4169
TCGA-KL-8343-01	1	Male	STAGE I	M0	N0	T1B	STAGE I	75	0	307	1	268
TCGA-HE-7128-01	1	Male	STAGE I	MX	NX	T1	STAGE I	NA	0	3745	0	3745
TCGA-BQ-5876-01	1	Male	STAGE I	M0	NX	T1A	STAGE I	75	0	2820	0	2820
TCGA-B1-A655-01	1	Female	STAGE I	M0	N0	T1A	STAGE I	77	0	4676	0	4676
TCGA-KN-8437-01	1	Male	STAGE I	M0	N0	T1B	STAGE I	75	0	3127	0	3127
TCGA-KO-8411-01	1	Male	STAGE I	M0	N0	T1B	STAGE I	75	0	1897	0	1897
TCGA-KL-8333-01	1	Male	STAGE I	M0	N0	T1B	STAGE I	75	0	3322	0	3322
TCGA-KN-8432-01	1	Female	STAGE I	M0	N0	T1B	STAGE I	75	0	108	0	108
TCGA-B3-4103-01	1	Male	STAGE I	M0	NX	T1A	STAGE I	56	0	3010	0	3010
TCGA-BQ-5884-01	1	Female	STAGE I	M0	NX	T1A	STAGE I	59	0	2650	1	1989
TCGA-A4-7997-01	1	Male	STAGE I	M0	NX	T1B	STAGE I	67	0	788	0	788
TCGA-BQ-7055-01	1	Male	STAGE I	M0	NX	T1A	STAGE I	73	0	708	0	708
TCGA-BQ-5892-01	1	Male	STAGE I	M0	N0	T1B	STAGE I	51	0	2815	0	2815
TCGA-KN-8418-01	1	Female	STAGE I	M0	N0	T1B	STAGE I	75	0	1520	0	1520
TCGA-KL-8341-01	1	Male	STAGE I	M0	N0	T1B	STAGE I	75	0	3958	0	3958
TCGA-B9-4113-01	1	Male	STAGE I	NA	NX	T1	STAGE I	64	0	2939	0	2939
TCGA-A4-8517-01	1	Male	STAGE I	MX	NX	T1A	STAGE I	71	0	3498	0	3498
TCGA-KN-8436-01	1	Male	STAGE I	M0	N0	T1B	STAGE I	75	0	714	0	714
TCGA-KL-8335-01	1	Male	STAGE I	M0	N0	T1B	STAGE I	75	0	2248	0	2248
TCGA-A4-8518-01	1	Male	STAGE I	MX	NX	T1A	STAGE I	48	0	76	0	76
TCGA-KM-8442-01	1	Male	STAGE I	M0	N0	T1B	STAGE I	75	1	754	1	175
TCGA-IZ-8196-01	1	Male	STAGE I	MX	NX	T1A	STAGE I	50	0	1437	0	1437
TCGA-KN-8423-01	1	Male	STAGE I	M0	N0	T1B	STAGE I	75	0	3056	0	3056
TCGA-UN-AAZ9-01	1	Female	STAGE I	MX	N0	T1B	STAGE I	76	0	3179	0	3179
TCGA-KN-8426-01	1	Male	STAGE I	M0	N0	T1B	STAGE I	75	0	1110	0	1110
TCGA-GL-A9DE-01	1	Male	STAGE I	MX	NX	T1B	STAGE I	74	0	775	0	775
TCGA-A4-7584-01	1	Male	STAGE I	MX	NX	T1A	STAGE I	59	0	73	0	73
TCGA-UZ-A9PO-01	1	Male	STAGE I	MX	NX	T1A	STAGE I	80	0	547	0	547
TCGA-KM-8441-01	1	Female	STAGE I	M0	N0	T1B	STAGE I	75	0	1486	0	1486
TCGA-KL-8329-01	1	Female	STAGE I	M0	N0	T1B	STAGE I	75	0	1457	0	1457
TCGA-G7-6790-01	1	Male	STAGE I	MX	NX	T1A	STAGE I	57	0	360	0	360
TCGA-KL-8334-01	1	Female	STAGE I	M0	N0	T1B	STAGE I	75	0	536	0	536
TCGA-B9-A8YH-01	1	Male	STAGE I	MX	NX	T1A	STAGE I	52	0	702	0	702
TCGA-KL-8340-01	1	Male	STAGE I	M0	N0	T1B	STAGE I	75	0	2400	0	2400
TCGA-A4-8515-01	1	Male	STAGE I	MX	NX	T1A	STAGE I	47	0	1194	0	1194
TCGA-G7-7502-01	1	Male	STAGE I	MX	NX	T1B	STAGE I	83	0	1665	0	1665
TCGA-2Z-A9JS-01	1	Male	STAGE I	MX	NX	T1A	STAGE I	74	0	890	0	890
TCGA-KM-8639-01	1	Male	STAGE I	M0	N0	T1B	STAGE I	75	0	2173	0	2173
TCGA-BQ-7046-01	1	Male	STAGE I	M0	NX	T1A	STAGE I	61	0	376	0	376
TCGA-DW-7842-01	1	Male	STAGE I	MX	NX	T1A	STAGE I	52	0	373	0	373
TCGA-Y8-A8S0-01	1	Male	STAGE I	M0	N0	T1	STAGE I	30	0	3035	0	3035
TCGA-B3-8121-01	1	Female	STAGE I	MX	NX	T1	STAGE I	48	0	379	0	379
TCGA-KN-8422-01	1	Female	STAGE I	M0	N0	T1B	STAGE I	75	0	578	0	578
TCGA-A4-7583-01	1	Male	STAGE I	M0	N0	T1	STAGE I	60	0	511	0	511
TCGA-BQ-7059-01	1	Male	STAGE I	M0	NX	T1B	STAGE I	71	0	3038	0	3038
TCGA-HE-A5NH-01	1	Male	STAGE I	NA	NX	T1A	STAGE I	62	1	725	0	725
TCGA-AL-3471-01	1	Male	STAGE I	M0	NX	T1B	STAGE I	74	0	1331	0	1331
TCGA-BQ-7060-01	1	Male	STAGE I	M0	NX	T1A	STAGE I	53	0	659	1	408
TCGA-DZ-6132-01	1	Male	STAGE I	MX	NX	T1A	STAGE I	69	0	2752	0	2752
TCGA-B9-A5W9-01	1	Male	STAGE I	MX	NX	T1B	STAGE I	40	0	393	0	393
TCGA-SX-A7SQ-01	1	Male	STAGE I	M0	NX	T1	STAGE I	48	0	3208	0	3208
TCGA-B9-A8YI-01	1	Male	STAGE I	MX	NX	T1B	STAGE I	79	0	845	0	845
TCGA-2Z-A9JR-01	1	Male	STAGE I	MX	NX	T1A	STAGE I	57	0	1983	0	1983
TCGA-P4-AAVM-01	1	Male	STAGE I	MX	NX	T1A	STAGE I	69	0	3010	0	3010
TCGA-DZ-6135-01	1	Male	STAGE I	MX	NX	T1A	STAGE I	45	1	1500	0	1500
TCGA-KM-8443-01	1	Male	STAGE I	M0	N0	T1B	STAGE I	75	0	921	0	921
TCGA-P4-A5E7-01	1	Female	STAGE I	MX	NX	T1B	STAGE I	74	0	114	0	114
TCGA-B9-4115-01	1	Male	STAGE I	NA	NX	T1A	STAGE I	53	0	612	1	143
TCGA-B3-A6W5-01	1	Male	STAGE I	MX	NX	T1	STAGE I	43	0	496	0	496
TCGA-KL-8328-01	1	Male	STAGE I	M0	N0	T1B	STAGE I	75	0	2816	0	2816
TCGA-GL-A9DD-01	1	Male	STAGE I	MX	NX	T1A	STAGE I	69	0	398	0	398
TCGA-KM-8439-01	1	Male	STAGE I	M0	N0	T1B	STAGE I	75	0	924	0	924
TCGA-BQ-7061-01	1	Female	STAGE I	M0	NX	T1B	STAGE I	83	0	708	0	708
TCGA-B1-A657-01	1	Male	STAGE I	M0	N0	T1B	STAGE I	54	0	30	0	30
TCGA-Y8-A897-01	1	Female	STAGE I	M0	N0	T1	STAGE I	30	0	768	0	768
TCGA-A4-7734-01	1	Female	STAGE I	MX	NX	T1A	STAGE I	53	0	876	0	876
TCGA-KN-8431-01	1	Female	STAGE I	M0	N0	T1B	STAGE I	75	0	876	1	876
TCGA-SX-A71S-01	1	Female	STAGE I	M0	NX	T1	STAGE I	66	0	608	0	608
TCGA-G7-A8LE-01	1	Male	STAGE I	MX	NX	T1A	STAGE I	62	0	497	0	497
TCGA-GL-A9DC-01	1	Female	STAGE I	MX	N0	T1B	STAGE I	66	0	896	0	896
TCGA-A4-8098-01	1	Male	STAGE I	MX	NX	T1A	STAGE I	73	0	1093	0	1093
TCGA-UZ-A9PK-01	1	Male	STAGE I	MX	NX	T1	STAGE I	71	0	578	0	578
TCGA-UZ-A9PR-01	1	Male	STAGE I	M0	N0	T1	STAGE I	30	0	769	0	769
TCGA-A4-8312-01	1	Male	STAGE I	MX	NX	T1	STAGE I	60	0	4	0	4
TCGA-KO-8414-01	1	Female	STAGE I	M0	N0	T1B	STAGE I	75	0	23	0	23
TCGA-KM-8476-01	1	Male	STAGE I	M0	N0	T1B	STAGE I	75	0	347	0	347
TCGA-EV-5902-01	1	Male	STAGE I	M0	NX	T1	STAGE I	58	0	67	0	67
TCGA-UZ-A9PX-01	1	Male	STAGE I	M0	N0	T1	STAGE I	30	0	805	0	805
TCGA-KL-8332-01	1	Male	STAGE I	M0	N0	T1B	STAGE I	75	0	403	0	403
TCGA-KO-8403-01	1	Male	STAGE I	M0	N0	T1B	STAGE I	75	0	471	0	471
TCGA-Y8-A8RY-01	1	Male	STAGE I	M0	N0	T1	STAGE I	30	0	5	0	5
TCGA-DW-7839-01	1	Female	STAGE I	MX	NX	T1B	STAGE I	58	0	428	1	412
TCGA-P4-AAVO-01	1	Male	STAGE I	MX	NX	T1B	STAGE I	69	0	3	0	3
TCGA-AT-A5NU-01	1	Male	STAGE I	MX	NX	T1A	STAGE I	77	0	585	1	564
TCGA-SX-A71U-01	1	Male	STAGE I	M0	NX	T1A	STAGE I	57	0	252	0	252
TCGA-KL-8338-01	1	Male	STAGE I	M0	N0	T1B	STAGE I	75	0	2991	0	2991
TCGA-BQ-7045-01	1	Male	STAGE I	M0	N0	T1B	STAGE I	78	0	1266	0	1266
TCGA-DW-7963-01	1	Male	STAGE I	MX	N0	T1B	STAGE I	43	0	767	0	767
TCGA-DW-7836-01	1	Male	STAGE I	MX	NX	T1A	STAGE I	55	0	445	0	445
TCGA-A4-A772-01	1	Male	STAGE I	MX	NX	T1B	STAGE I	39	0	567	0	567
TCGA-KO-8415-01	1	Female	STAGE I	M0	N0	T1B	STAGE I	75	0	1981	1	308
TCGA-DW-7841-01	1	Male	STAGE I	MX	NX	T1B	STAGE I	61	0	2453	1	1447
TCGA-KN-8434-01	1	Female	STAGE I	M0	N0	T1B	STAGE I	75	0	233	0	233
TCGA-SX-A7SP-01	1	Female	STAGE I	M0	N0	T1B	STAGE I	66	0	3571	1	3157
TCGA-O9-A75Z-01	1	Male	STAGE I	MX	NX	T1A	STAGE I	44	0	1562	0	1562
TCGA-A4-8311-01	1	Male	STAGE I	MX	NX	T1A	STAGE I	60	0	2627	1	2494
TCGA-DW-7834-01	1	Male	STAGE I	MX	NX	T1	STAGE I	53	0	548	0	548
TCGA-IA-A83W-01	1	Male	STAGE I	M0	N0	T1	STAGE I	70	0	2839	1	229
TCGA-KL-8346-01	1	Male	STAGE I	M0	N0	T1B	STAGE I	75	0	419	0	419
TCGA-BQ-7056-01	1	#N/A	STAGE I	M0	NX	T1A	STAGE I	73	0	2627	1	2494
TCGA-UZ-A9PV-01	1	Male	STAGE I	M0	N0	T1	STAGE I	30	0	205	0	205
TCGA-A4-A5Y0-01	1	Female	STAGE I	MX	NX	T1B	STAGE I	61	0	378	0	378
TCGA-WN-AB4C-01	1	Female	STAGE I	M0	N0	T1	STAGE I	30	0	183	0	183
TCGA-IA-A40X-01	1	Female	STAGE I	MX	NX	T1A	STAGE I	49	0	3950	0	3950
TCGA-MH-A560-01	1	Male	STAGE I	MX	NX	T1A	STAGE I	62	1	492	0	492
TCGA-Y8-A894-01	1	Female	STAGE I	M0	N0	T1	STAGE I	30	0	309	0	309
TCGA-GL-A59T-01	1	Male	STAGE I	MX	NX	T1B	STAGE I	46	0	1049	0	1049
TCGA-SX-A7SS-01	1	Male	STAGE I	M0	N0	T1	STAGE I	67	1	2043	1	1408
TCGA-KO-8407-01	1	Male	STAGE I	M0	N0	T1B	STAGE I	75	0	1357	0	1357
TCGA-KO-8409-01	1	Male	STAGE I	M0	N0	T1B	STAGE I	75	1	1468	0	1468
TCGA-KM-8438-01	1	Female	STAGE I	M0	N0	T1B	STAGE I	75	0	567	0	567
TCGA-KN-8433-01	1	Female	STAGE I	M0	N0	T1B	STAGE I	75	0	765	0	765
TCGA-GL-A4EM-01	1	Male	STAGE I	MX	NX	T1B	STAGE I	61	0	436	0	436
TCGA-KO-8405-01	1	Male	STAGE I	M0	N0	T1B	STAGE I	75	0	1504	0	1504
TCGA-MH-A561-01	1	Male	STAGE I	MX	NX	T1A	STAGE I	66	0	729	0	729
TCGA-DW-5561-01	1	Male	STAGE I	M0	NX	T1A	STAGE I	51	0	1043	0	1043
TCGA-SX-A7SL-01	1	Male	STAGE I	M0	NX	T1A	STAGE I	74	0	1516	0	1516
TCGA-G7-A4TM-01	1	Male	STAGE I	MX	NX	T1A	STAGE I	40	0	1242	0	1242
TCGA-IA-A83V-01	1	Male	STAGE I	MX	NX	T1B	STAGE I	63	0	709	0	709
TCGA-MH-A55Z-01	1	Male	STAGE I	MX	NX	T1B	STAGE I	65	0	671	0	671
TCGA-SX-A7SN-01	1	Male	STAGE I	M0	NX	T1B	STAGE I	52	0	546	0	546
TCGA-GL-7773-01	1	Male	STAGE I	MX	NX	T1A	STAGE I	63	0	1590	1	232
TCGA-UZ-A9Q0-01	1	Male	STAGE I	M0	N0	T1	STAGE I	30	0	374	0	374
TCGA-MH-A856-01	1	Male	STAGE I	M0	NX	T1A	STAGE I	54	0	1141	0	1141
TCGA-B1-A47N-01	1	Male	STAGE I	MX	NX	T1A	STAGE I	62	0	641	0	641
TCGA-SX-A7SU-01	1	Male	STAGE I	M0	NX	T1	STAGE I	47	0	1257	0	1257
TCGA-A4-A6HP-01	1	Male	STAGE I	MX	NX	T1A	STAGE I	66	0	112	0	112
TCGA-A4-7828-01	1	Female	STAGE I	M0	NX	T1A	STAGE I	74	0	1142	0	1142
TCGA-IZ-A6M9-01	1	Male	STAGE I	MX	NX	T1A	STAGE I	63	0	600	0	600
TCGA-B1-A47O-01	1	#N/A	STAGE I	MX	NX	T1A	STAGE I	62	0	1864	0	1864
TCGA-G7-6796-01	1	Male	STAGE I	MX	NX	T1A	STAGE I	58	0	32	0	32
TCGA-BQ-5888-01	1	Female	STAGE I	M0	N0	T1A	STAGE I	74	0	1770	0	1770
TCGA-2Z-A9JT-01	1	Male	STAGE I	MX	NX	T1A	STAGE I	71	0	883	0	883
TCGA-G7-6795-01	1	Male	STAGE I	MX	N0	T1A	STAGE I	56	0	600	0	600
TCGA-BQ-5881-01	1	Male	STAGE I	M0	NX	T1A	STAGE I	69	0	1911	0	1911
TCGA-KL-8327-01	1	Female	STAGE I	M0	N0	T1B	STAGE I	75	0	116	0	116
TCGA-B1-A656-01	1	Male	STAGE I	M0	N0	T1A	STAGE I	64	0	1533	0	1533
TCGA-MH-A562-01	1	Male	STAGE I	MX	NX	T1A	STAGE I	57	0	516	0	516
TCGA-DW-5560-01	1	Female	STAGE I	M0	NX	T1B	STAGE I	38	0	665	0	665
TCGA-F9-A7VF-01	1	Female	STAGE I	M0	NX	T1A	STAGE I	75	0	218	0	218
TCGA-B1-A654-01	1	Female	STAGE I	M0	NX	T1A	STAGE I	43	0	649	0	649
TCGA-P4-A5ED-01	1	Male	STAGE I	MX	NX	T1A	STAGE I	51	1	1364	0	1364
TCGA-AL-3473-01	1	Male	STAGE II	M0	N0	T2	STAGE II	55	1	1536	0	1536
TCGA-A4-A5XZ-01	1	Female	STAGE II	MX	NX	T2A	STAGE I	65	0	532	0	532

## Sheet: cluster 2
Mixture	Cluster	Gender	AJCC Stage	M	N	T	TNM Stage	Diagnosis Age	OS	OS.time	PFI	PFI.time
TCGA-KL-8325-01	2	Female	STAGE I	M0	N0	T1B	STAGE I	75	0	3180	0	3180
TCGA-B3-3926-01	2	Female	STAGE I	M0	NX	T1	STAGE I	59	0	4622	1	2317
TCGA-A4-7996-01	2	Female	STAGE I	MX	NX	T1A	STAGE I	61	0	588	0	588
TCGA-KN-8419-01	2	Male	STAGE I	M0	N0	T1B	STAGE I	75	0	3935	0	3935
TCGA-KM-8477-01	2	Male	STAGE I	M0	N0	T1B	STAGE I	75	0	2633	0	2633
TCGA-KM-8440-01	2	Male	STAGE I	M0	N0	T1B	STAGE I	75	0	341	0	341
TCGA-KN-8429-01	2	Female	STAGE I	M0	N0	T1B	STAGE I	75	0	3212	0	3212
TCGA-UZ-A9Q1-01	2	Female	STAGE I	M0	N0	T1	STAGE I	30	0	3304	0	3304
TCGA-BQ-5883-01	2	Female	STAGE I	M0	NX	T1A	STAGE I	79	0	1366	0	1366
TCGA-KN-8435-01	2	Male	STAGE I	M0	N0	T1B	STAGE I	75	0	2024	0	2024
TCGA-DW-7837-01	2	Male	STAGE I	MX	NX	T1B	STAGE I	43	0	2752	0	2752
TCGA-DW-7838-01	2	Male	STAGE I	MX	NX	T1B	STAGE I	66	0	2582	0	2582
TCGA-KL-8330-01	2	Female	STAGE I	M0	N0	T1B	STAGE I	75	0	2815	0	2815
TCGA-SX-A7SO-01	2	Male	STAGE I	M0	NX	T1B	STAGE I	64	0	1364	0	1364
TCGA-KN-8421-01	2	Female	STAGE I	M0	N0	T1B	STAGE I	75	0	1797	0	1797
TCGA-KL-8345-01	2	Male	STAGE I	M0	N0	T1B	STAGE I	75	0	3145	0	3145
TCGA-KO-8417-01	2	Female	STAGE I	M0	N0	T1B	STAGE I	75	0	1553	0	1553
TCGA-DZ-6134-01	2	Male	STAGE I	MX	NX	T1A	STAGE I	69	0	3136	0	3136
TCGA-KN-8425-01	2	Male	STAGE I	M0	N0	T1B	STAGE I	75	0	2674	0	2674
TCGA-MH-A857-01	2	Male	STAGE I	M0	NX	T1A	STAGE I	63	0	616	0	616
TCGA-KL-8337-01	2	Male	STAGE I	M0	N0	T1B	STAGE I	75	0	616	0	616
TCGA-A4-A4ZT-01	2	Female	STAGE I	MX	NX	T1B	STAGE I	71	0	885	0	885
TCGA-KL-8344-01	2	Male	STAGE I	M0	N0	T1B	STAGE I	75	0	1615	0	1615
TCGA-SX-A71V-01	2	Male	STAGE I	M0	NX	T1	STAGE I	80	0	361	0	361
TCGA-P4-A5EB-01	2	Male	STAGE I	MX	NX	T1B	STAGE I	83	0	792	0	792
TCGA-MH-A55W-01	2	Male	STAGE I	MX	NX	T1B	STAGE I	50	0	3368	0	3368
TCGA-GL-8500-01	2	Male	STAGE I	MX	NX	T1B	STAGE I	63	0	947	0	947
TCGA-A4-8630-01	2	Female	STAGE I	MX	NX	T1B	STAGE I	59	0	823	0	823
TCGA-PJ-A5Z8-01	2	Female	STAGE I	M0	NX	T1A	STAGE I	60	0	3152	0	3152
TCGA-DZ-6133-01	2	Female	STAGE I	MX	NX	T1A	STAGE I	66	0	684	0	684
TCGA-J7-6720-01	2	Male	STAGE I	M0	N0	T1	STAGE I	42	0	799	0	799
TCGA-KN-8424-01	2	Female	STAGE I	M0	N0	T1B	STAGE I	75	0	414	0	414
TCGA-HE-A5NF-01	2	Male	STAGE I	NA	NX	T1A	STAGE I	58	0	2949	0	2949
TCGA-KO-8416-01	2	Male	STAGE I	M0	N0	T1B	STAGE I	75	0	657	0	657
TCGA-BQ-7062-01	2	Male	STAGE I	M0	NX	T1A	STAGE I	64	0	842	0	842
TCGA-KL-8326-01	2	Male	STAGE I	M0	N0	T1B	STAGE I	75	0	2060	1	332
TCGA-EV-5901-01	2	Female	STAGE I	M0	NX	T1	STAGE I	47	0	1188	1	1157
TCGA-B9-A5W7-01	2	Male	STAGE I	NA	NX	T1A	STAGE I	47	0	540	0	540
TCGA-KV-A74V-01	2	Male	STAGE I	M0	N0	T1A	STAGE I	40	0	390	0	390
TCGA-EV-5903-01	2	Male	STAGE I	M0	NX	T1A	STAGE I	57	1	2172	1	2172
TCGA-KV-A6GD-01	2	Male	STAGE I	M0	NX	T1B	STAGE I	85	0	484	0	484
TCGA-KO-8413-01	2	Male	STAGE I	M0	N0	T1B	STAGE I	75	0	953	0	953
TCGA-HE-A5NL-01	2	Male	STAGE I	MX	NX	T1A	STAGE I	51	0	1444	0	1444
TCGA-BQ-7050-01	2	Female	STAGE I	M0	N0	T1A	STAGE I	53	0	1454	0	1454
TCGA-F9-A7Q0-01	2	Female	STAGE I	M0	NX	T1B	STAGE I	37	0	1076	0	1076
TCGA-Y8-A895-01	2	Male	STAGE I	M0	N0	T1	STAGE I	30	0	2765	0	2765
TCGA-G7-6792-01	2	Male	STAGE I	MX	NX	T1B	STAGE I	40	0	3068	0	3068
TCGA-KL-8342-01	2	Female	STAGE I	M0	N0	T1B	STAGE I	75	1	2624	1	2148
TCGA-Y8-A8RZ-01	2	Male	STAGE I	M0	N0	T1	STAGE I	30	0	392	0	392
TCGA-SX-A71W-01	2	#N/A	STAGE I	M0	NX	T1	STAGE I	80	0	161	0	161
TCGA-UZ-A9PP-01	2	Male	STAGE I	M0	N0	T1	STAGE I	30	0	841	0	841
TCGA-KL-8331-01	2	Female	STAGE I	M0	N0	T1B	STAGE I	75	0	597	0	597
TCGA-WN-A9G9-01	2	Male	STAGE I	M0	N0	T1	STAGE I	30	0	238	0	238
TCGA-PJ-A5Z9-01	2	Female	STAGE I	MX	NX	T1B	STAGE I	80	0	841	0	841
TCGA-A4-A5DU-01	2	Female	STAGE I	MX	NX	T1A	STAGE I	45	0	2649	0	2649
TCGA-KL-8324-01	2	Female	STAGE I	M0	N0	T1B	STAGE I	75	0	3760	0	3760
TCGA-G7-A8LC-01	2	Male	STAGE I	MX	NX	T1A	STAGE I	61	0	803	0	803
TCGA-HE-A5NI-01	2	Male	STAGE I	M0	NX	T1A	STAGE I	73	0	2639	0	2639
TCGA-DW-7840-01	2	Male	STAGE I	MX	NX	T1B	STAGE I	60	0	0	0	0
TCGA-KV-A6GE-01	2	Male	STAGE I	MX	NX	T1A	STAGE I	65	0	92	0	92
TCGA-Y8-A898-01	2	Male	STAGE I	M0	N0	T1	STAGE I	30	0	2492	1	2399
TCGA-4A-A93W-01	2	Female	STAGE I	M0	N0	T1A	STAGE I	66	0	1240	0	1240
TCGA-SX-A71R-01	2	Male	STAGE I	M0	N0	T1A	STAGE I	51	0	5925	0	5925
TCGA-KN-8427-01	2	Male	STAGE I	M0	N0	T1B	STAGE I	75	0	650	0	650
TCGA-Y8-A8S1-01	2	Male	STAGE I	M0	N0	T1	STAGE I	30	1	2609	0	2609
TCGA-IZ-A6M8-01	2	Male	STAGE I	MX	NX	T1A	STAGE I	69	0	3015	0	3015
TCGA-MH-A854-01	2	Female	STAGE I	MX	NX	T1B	STAGE I	62	0	1938	1	1022
TCGA-J7-A8I2-01	2	Male	STAGE I	M0	N0	T1B	STAGE I	75	0	496	0	496
TCGA-P4-AAVK-01	2	Male	STAGE III	MX	N1	T3A	STAGE III	74	0	586	0	586

## Sheet: cluster 3
Table S1.The clinical data of the patients from TCGA KIRP and KICH datasets (Table2) containing 210 pRCC and 64 chrRCC samples.
Mixture	Cluster	Gender	AJCC Stage	M	N	T	TNM Stage	Diagnosis Age	OS	OS.time	PFI	PFI.time
TCGA-KO-8406-01	3	Female	STAGE I	M0	N0	T1B	STAGE I	75	0	1288	0	1288
TCGA-A4-A48D-01	3	Male	STAGE I	MX	NX	T1B	STAGE I	84	0	677	0	677
TCGA-UZ-A9PS-01	3	Female	STAGE II	M0	N0	T1	STAGE I	30	0	29	0	29
TCGA-BQ-7051-01	3	Male	STAGE II	M0	N0	T2	STAGE II	74	0	1539	0	1539
TCGA-B9-7268-01	3	Male	STAGE II	M0	N0	T2	STAGE II	59	0	791	0	791
TCGA-HE-7129-01	3	Male	STAGE II	M0	NX	T2	STAGE II	NA	0	524	0	524
TCGA-SX-A7SR-01	3	Male	STAGE II	M0	NX	T2A	STAGE I	66	0	786	0	786
TCGA-V9-A7HT-01	3	Male	STAGE II	M0	N0	T1	STAGE I	30	0	780	0	780
TCGA-B1-7332-01	3	Female	STAGE II	MX	NX	T2A	STAGE I	60	0	369	1	0
TCGA-B9-A5W8-01	3	Male	STAGE II	M0	NX	T2B	STAGE II	50	0	3811	0	3811
TCGA-IZ-8195-01	3	Male	STAGE II	MX	NX	T2A	STAGE I	82	0	560	0	560
TCGA-IA-A83S-01	3	Male	STAGE II	MX	NX	TX	STAGE II	81	0	1575	1	1558
TCGA-MH-A855-01	3	Female	STAGE II	MX	NX	T2B	STAGE II	52	0	475	0	475
TCGA-B3-4104-01	3	Male	STAGE II	M0	NX	T2	STAGE II	75	0	0	0	0
TCGA-UZ-A9PM-01	3	Male	STAGE II	MX	N0	T2	STAGE II	62	1	1557	0	1557
TCGA-A4-7915-01	3	Female	STAGE II	MX	N0	T2B	STAGE II	35	1	496	0	496
TCGA-4A-A93Y-01	3	Female	STAGE II	M0	N0	T2B	STAGE II	63	0	379	0	379
TCGA-UZ-A9PL-01	3	Male	STAGE II	MX	NX	T2	STAGE II	59	0	510	0	510
TCGA-B3-3925-01	3	Male	STAGE III	M0	NX	T3A	STAGE III	52	0	2269	0	2269
TCGA-A4-7585-01	3	Male	STAGE III	M0	N0	T3A	STAGE III	67	0	618	0	618
TCGA-G7-7501-01	3	Female	STAGE III	MX	N1	T3A	STAGE III	55	0	7	0	7
TCGA-BQ-5891-01	3	Female	STAGE III	M0	N0	T3B	STAGE III	57	0	876	0	876
TCGA-A4-A5Y1-01	3	Male	STAGE III	MX	N1	T1B	STAGE II	75	0	757	0	757
TCGA-UZ-A9PQ-01	3	Male	STAGE III	M0	N0	T1	STAGE I	30	0	27	0	27
TCGA-G7-6797-01	3	Male	STAGE III	MX	NX	T1A	STAGE I	46	0	549	1	450
TCGA-B9-5155-01	3	Male	STAGE III	NA	NX	T3A	STAGE III	71	0	930	0	930
TCGA-BQ-7048-01	3	Male	STAGE III	M0	N0	T3A	STAGE III	64	1	2941	0	2941
TCGA-GL-7966-01	3	Female	STAGE III	MX	N1	T3	STAGE III	28	0	479	0	479
TCGA-BQ-5875-01	3	Female	STAGE III	M0	NX	T3A	STAGE III	66	0	965	0	965
TCGA-A4-8310-01	3	Male	STAGE III	MX	NX	T3A	STAGE III	58	0	771	0	771
TCGA-F9-A97G-01	3	Male	STAGE III	M0	N0	T3	STAGE III	79	0	2429	0	2429
TCGA-A4-8516-01	3	Male	STAGE III	MX	NX	T3A	STAGE III	62	1	624	1	110
TCGA-BQ-5882-01	3	Male	STAGE III	M0	N0	T3B	STAGE III	54	1	270	1	127
TCGA-5P-A9JU-01	3	Male	STAGE III	M0	N0	T3A	STAGE III	81	0	388	0	388
TCGA-Y8-A896-01	3	Male	STAGE III	M0	N0	T1	STAGE III	30	1	658	1	340
TCGA-BQ-7053-01	3	Female	STAGE III	M0	NX	T3	STAGE III	57	0	927	0	927
TCGA-BQ-5878-01	3	Female	STAGE III	M0	N1	T3A	STAGE III	79	0	341	0	341
TCGA-GL-A59R-01	3	Male	STAGE III	MX	N0	T3C	STAGE III	79	0	404	0	404
TCGA-J7-8537-01	3	Female	STAGE III	M0	N1	T3	STAGE III	37	0	1040	0	1040
TCGA-BQ-5887-01	3	Male	STAGE III	M0	N0	T3A	STAGE III	54	0	744	1	380
TCGA-DZ-6131-01	3	Male	STAGE III	MX	N0	T3A	STAGE III	31	0	214	0	214
TCGA-BQ-7044-01	3	Male	STAGE III	M0	NX	T3A	STAGE III	73	0	2948	0	2948
TCGA-B1-5398-01	3	Male	STAGE III	M0	N0	T3B	STAGE III	73	1	395	1	296
TCGA-BQ-5890-01	3	Male	STAGE III	M0	N0	T3A	STAGE III	69	0	506	1	493
TCGA-BQ-7049-01	3	#N/A	STAGE III	M0	N0	T3A	STAGE III	64	0	1906	0	1906
TCGA-BQ-5886-01	3	Male	STAGE III	M0	NX	T3A	STAGE III	75	0	13	0	13
TCGA-IA-A40U-01	3	Male	STAGE III	MX	N0	T3B	STAGE III	56	0	1856	0	1856
TCGA-BQ-5885-01	3	Male	STAGE III	M0	N0	T3	STAGE III	63	0	1029	0	1029
TCGA-B9-A44B-01	3	Male	STAGE III	NA	NX	T3B	STAGE III	70	0	364	0	364
TCGA-A4-A7UZ-01	3	Male	STAGE III	MX	N1	T3A	STAGE III	71	0	2582	0	2582
TCGA-UZ-A9PZ-01	3	Male	STAGE III	M0	N0	T1	STAGE III	30	0	232	0	232
TCGA-P4-A5E6-01	3	Male	STAGE III	MX	N1	T1B	STAGE III	67	0	791	1	791
TCGA-HE-7130-01	3	Female	STAGE III	M0	NX	T3	STAGE III	NA	1	1070	0	1070
TCGA-B1-A47M-01	3	Male	STAGE III	MX	NX	T3A	STAGE III	79	0	792	0	792
TCGA-Q2-A5QZ-01	3	Female	STAGE III	MX	NX	T3A	STAGE III	61	0	379	0	379
TCGA-4A-A93X-01	3	Male	STAGE IV	MX	N1	T3A	STAGE III	58	0	352	0	352
TCGA-BQ-5877-01	3	Male	STAGE IV	M1	N1	T3A	STAGE IV	60	0	2460	0	2460
TCGA-GL-6846-01	3	Male	STAGE IV	MX	N1	T4	STAGE IV	52	0	0	0	0
TCGA-G7-A8LB-01	3	Male	STAGE IV	MX	NX	T2A	STAGE II	70	0	1251	0	1251
TCGA-AL-7173-01	3	Female	STAGE IV	M0	N2	T3	STAGE III	72	1	321	1	220
